# Supplementary material for: Photocatalytic CO2 reduction using La-Ni bimetallic sites within a covalent organic framework
Source: Nat Commun. 2023 Apr 29;14:2473. doi: 10.1038/s41467-023-37545-2 (PMC10148855; doi:10.1038/s41467-023-37545-2)
Supplement: Supplementary file 3 — Source Data [file 41467_2023_37545_MOESM3_ESM.xlsx]

## Sheet: Fig. 2c
distance of the representative La-Ni sites
Distance	Intensity (a.u.)	Distance	Intensity (a.u.)	Distance	Intensity (a.u.)
0	59	0	80	0	63
0.17374	55.1919	0.17094	71	0.17572	61
0.34749	102.265	0.34188	54	0.35144	54.1683
0.52123	120.169	0.51282	120	0.52716	31.7866
0.69497	112.843	0.68376	209	0.70287	163.129
0.86871	58.1808	0.8547	202	0.87859	139.312
1.04246	31.8722	1.02564	43	1.05431	115.152
1.2162	20.6828	1.19658	36	1.23003	79.7996
1.38994	19.2943	1.36752	46	1.40575	46.6495
1.56368	18.8276	1.53846	30	1.58147	54.2426
1.73743	23.37	1.7094	49	1.75719	46.0314
1.91117	8.07397	1.88034	23	1.9329	50.4852
2.08491	15.1922	2.05128	18	2.10862	48.5219
2.25865	14.9069	2.22222	43	2.28434	43.6018
2.4324	20.2128	2.39316	21	2.46006	35.1495
2.60614	16.7141	2.5641	20	2.63578	34.2698
2.77988	17.9656	2.73504	33	2.8115	19.1447
2.95363	54.7323	2.90598	13	2.98722	56.5858
3.12737	72.7674	3.07692	38	3.16294	86.4878
3.30111	87.5949	3.24786	187	3.33865	129.138
3.47485	50.7857	3.4188	83	3.51437	89.4213
3.6486	41.8268	3.58974	156		89.0468
		3.76068	79
		3.93162	75

## Sheet: Fig. 2d
UV-vis diffuse reflectance spectra						Tauc plots
Wavelength (nm)	Absorbance (a.u.)					Ni-Phen/COF-5		LaNi-Phen/COF-5		COF-5 colloid		La-Phen/COF-5
	Ni-Phen/COF-5	LaNi-Phen/COF-5	COF-5 colloid	La-Phen/COF-5		Photo Energy (eV)	(ahv)2 (eV cm-1)2	Photo Energy (eV)	(ahv)2 (eV cm-1)2	Photo Energy (eV)	(ahv)2 (eV cm-1)2	Photo Energy (eV)	(ahv)2 (eV cm-1)2
300	1.0972	1.06074	1.14784	1.05132		4.28333	4.67787	4.28333	4.45144	4.26333	5.00613	4.33333	4.39423
301	1.0956	1.05921	1.145	1.05277		4.2696	4.66	4.2696	4.43473	4.2496	4.97899	4.3196	4.39568
302	1.09425	1.05793	1.14237	1.05418		4.25596	4.6438	4.25596	4.41961	4.23596	4.95339	4.30596	4.39691
303	1.09315	1.05686	1.13996	1.05553		4.24241	4.62923	4.24241	4.40584	4.22241	4.92937	4.29241	4.3978
304	1.09227	1.05601	1.13777	1.05685		4.22895	4.61611	4.22895	4.39346	4.20895	4.90693	4.27895	4.39853
305	1.0916	1.05537	1.13579	1.05812		4.21557	4.60436	4.21557	4.3824	4.19557	4.88597	4.26557	4.39897
306	1.09114	1.05492	1.13402	1.05934		4.20229	4.59396	4.20229	4.37252	4.18229	4.86648	4.25229	4.39913
307	1.09089	1.05467	1.13248	1.06052		4.18909	4.58492	4.18909	4.3639	4.16909	4.84858	4.23909	4.39907
308	1.09082	1.0546	1.13114	1.06166		4.17597	4.57704	4.17597	4.35639	4.15597	4.83205	4.22597	4.39879
309	1.09094	1.0547	1.13003	1.06275		4.16294	4.57037	4.16294	4.34993	4.14294	4.81708	4.21294	4.39823
310	1.09123	1.05497	1.12912	1.06379		4.15	4.56479	4.15	4.34452	4.13	4.80346	4.2	4.39739
311	1.09168	1.05538	1.12844	1.06479		4.13714	4.56022	4.13714	4.33998	4.11714	4.79137	4.18714	4.39633
312	1.09229	1.05595	1.12797	1.06575		4.12436	4.55667	4.12436	4.33641	4.10436	4.78069	4.17436	4.39504
313	1.09303	1.05664	1.12771	1.06666		4.11166	4.55394	4.11166	4.33358	4.09166	4.77138	4.16166	4.39348
314	1.09392	1.05747	1.12767	1.06753		4.09904	4.55216	4.09904	4.3316	4.07904	4.76353	4.14904	4.3917
315	1.09493	1.05842	1.12785	1.06835		4.08651	4.55115	4.08651	4.33036	4.06651	4.7571	4.13651	4.38964
316	1.09606	1.05948	1.12824	1.06913		4.07405	4.55089	4.07405	4.3298	4.05405	4.75205	4.12405	4.38736
317	1.09729	1.06064	1.12884	1.06986		4.06167	4.55126	4.06167	4.32984	4.04167	4.74835	4.11167	4.3848
318	1.09862	1.0619	1.12966	1.07055		4.04937	4.55227	4.04937	4.3305	4.02937	4.74607	4.09937	4.38203
319	1.10004	1.06324	1.1307	1.0712		4.03715	4.55386	4.03715	4.33165	4.01715	4.74522	4.08715	4.37904
320	1.10154	1.06466	1.13195	1.0718		4.025	4.55595	4.025	4.33329	4.005	4.74571	4.075	4.37578
321	1.10312	1.06613	1.13452	1.07235		4.01293	4.55855	4.01293	4.33524	3.99293	4.75459	4.06293	4.37223
322	1.10475	1.06768	1.13661	1.07286		4.00093	4.56148	4.00093	4.33769	3.98093	4.76044	4.05093	4.36848
323	1.10643	1.06927	1.13992	1.07333		3.98901	4.56473	3.98901	4.34039	3.96901	4.77407	4.03901	4.36451
324	1.10817	1.07091	1.14347	1.07375		3.97716	4.56837	3.97716	4.3434	3.95716	4.78926	4.02716	4.36026
325	1.10993	1.07257	1.14726	1.07413		3.96538	4.57215	3.96538	4.34655	3.94538	4.80603	4.01538	4.35581
326	1.11072	1.07425	1.15121	1.07446		3.95368	4.56999	3.95368	4.34983	3.93368	4.82387	4.00368	4.35108
327	1.11173	1.07595	1.15502	1.07475		3.94205	4.5692	3.94205	4.35325	3.92205	4.84087	3.99205	4.34614
328	1.11294	1.07766	1.15864	1.07499		3.93049	4.56965	3.93049	4.35674	3.91049	4.85671	3.98049	4.34093
329	1.11436	1.07936	1.16245	1.07519		3.919	4.57141	3.919	4.36019	3.899	4.87381	3.969	4.3355
330	1.11598	1.08106	1.16594	1.07534		3.90758	4.57442	3.90758	4.36366	3.88758	4.8889	3.95758	4.32982
331	1.11778	1.08273	1.16911	1.07545		3.89622	4.57855	3.89622	4.36696	3.87622	4.90197	3.94622	4.32392
332	1.11974	1.08438	1.17134	1.07551		3.88494	4.58368	3.88494	4.37016	3.86494	4.90899	3.93494	4.31775
333	1.12187	1.08599	1.17441	1.07553		3.87372	4.58987	3.87372	4.37315	3.85372	4.92147	3.92372	4.31138
334	1.12415	1.08755	1.17678	1.07551		3.86257	4.59701	3.86257	4.37584	3.84257	4.92945	3.91257	4.30481
335	1.12656	1.08904	1.1784	1.07544		3.85149	4.60497	3.85149	4.37814	3.83149	4.93259	3.90149	4.29797
336	1.12906	1.09049	1.17926	1.07532		3.84048	4.6135	3.84048	4.38022	3.82048	4.93081	3.89048	4.29087
337	1.13165	1.09186	1.17937	1.07516		3.82953	4.62261	3.82953	4.38184	3.80953	4.9242	3.87953	4.28356
338	1.13429	1.09315	1.17875	1.07517		3.81864	4.63205	3.81864	4.383	3.79864	4.91291	3.86864	4.27728
339	1.13694	1.09434	1.17842	1.07507		3.80782	4.64159	3.80782	4.38359	3.78782	4.90353	3.85782	4.27038
340	1.13959	1.09544	1.17802	1.07488		3.79706	4.65114	3.79706	4.38365	3.77706	4.89374	3.84706	4.26299
341	1.14219	1.09628	1.17637	1.07456		3.78636	4.66041	3.78636	4.38219	3.76636	4.87596	3.83636	4.25488
342	1.14472	1.09687	1.17669	1.07411		3.77573	4.66928	3.77573	4.37927	3.75573	4.87088	3.82573	4.24605
343	1.14713	1.09731	1.17452	1.0735		3.76516	4.67742	3.76516	4.37549	3.74516	4.8499	3.81516	4.23633
344	1.14938	1.09755	1.17297	1.07276		3.75465	4.68458	3.75465	4.37054	3.73465	4.83298	3.80465	4.2259
345	1.15145	1.09756	1.17083	1.07183		3.7442	4.69065	3.7442	4.36426	3.7242	4.81238	3.7942	4.21442
346	1.15329	1.09742	1.16451	1.07073		3.73382	4.69531	3.73382	4.35712	3.71382	4.76552	3.78382	4.20202
347	1.15485	1.09932	1.15967	1.06938		3.72349	4.69824	3.72349	4.36202	3.70349	4.72831	3.77349	4.18823
348	1.15611	1.09969	1.1528	1.06777		3.71322	4.69932	3.71322	4.35793	3.69322	4.67876	3.76322	4.17302
349	1.15703	1.1	1.14572	1.06655		3.70301	4.6983	3.70301	4.3535	3.68301	4.62836	3.75301	4.16009
350	1.15754	1.09993	1.13948	1.06535		3.69286	4.69475	3.69286	4.34687	3.67286	4.58355	3.74286	4.14733
351	1.15763	1.09962	1.13335	1.06421		3.68276	4.68862	3.68276	4.33885	3.66276	4.53977	3.73276	4.13496
352	1.15724	1.09905	1.12876	1.0631		3.67273	4.67954	3.67273	4.32935	3.65273	4.50562	3.72273	4.12282
353	1.15632	1.09825	1.12162	1.06208		3.66275	4.66722	3.66275	4.31855	3.64275	4.45646	3.71275	4.11123
354	1.15485	1.09689	1.11587	1.06115		3.65282	4.65156	3.65282	4.30453	3.63282	4.41598	3.70282	4.10019
355	1.15276	1.09522	1.10867	1.06036		3.64296	4.63215	3.64296	4.28876	3.62296	4.36729	3.69296	4.08998
356	1.15004	1.09318	1.10247	1.05972		3.63315	4.60899	3.63315	4.27093	3.61315	4.32488	3.68315	4.08065
357	1.14662	1.09079	1.09399	1.05916		3.62339	4.58168	3.62339	4.25117	3.60339	4.26962	3.67339	4.0718
358	1.14247	1.08808	1.08559	1.05871		3.61369	4.55011	3.61369	4.22966	3.59369	4.2154	3.66369	4.0636
359	1.13757	1.08495	1.07744	1.0584		3.60404	4.51423	3.60404	4.20587	3.58404	4.16314	3.65404	4.05621
360	1.13187	1.08145	1.06947	1.0582		3.59444	4.47382	3.59444	4.1801	3.57444	4.11242	3.64444	4.04946
361	1.12535	1.07753	1.06014	1.05814		3.5849	4.42886	3.5849	4.1521	3.5649	4.05462	3.6349	4.04352
362	1.118	1.07371	1.04994	1.05825		3.57541	4.37941	3.57541	4.12484	3.55541	3.99268	3.62541	4.03854
363	1.10979	1.06934	1.03948	1.05856		3.56598	4.32541	3.56598	4.09466	3.54598	3.93005	3.61598	4.03469
364	1.1007	1.06446	1.02791	1.05908		3.55659	4.26689	3.55659	4.06184	3.53659	3.86221	3.60659	4.03202
365	1.09074	1.05899	1.01569	1.05983		3.54726	4.20404	3.54726	4.02599	3.52726	3.7918	3.59726	4.03063
366	1.07989	1.05301	1.00285	1.06078		3.53798	4.13691	3.53798	3.98761	3.51798	3.7191	3.58798	4.03037
367	1.06815	1.0465	0.98872	1.06194		3.52875	4.06567	3.52875	3.94664	3.50875	3.64077	3.57875	4.03127
368	1.05555	1.03948	0.97367	1.06325		3.51957	3.99066	3.51957	3.90326	3.49957	3.55896	3.56957	4.03302
369	1.04208	1.03203	0.95768	1.06471		3.51043	3.912	3.51043	3.85796	3.49043	3.47374	3.56043	4.03561
370	1.02775	1.02401	0.94107	1.06621		3.50135	3.82992	3.50135	3.81005	3.48135	3.3869	3.55135	4.03843
371	1.01261	1.01888	0.92373	1.06777		3.49232	3.74486	3.49232	3.7778	3.47232	3.29801	3.54232	4.0416
372	0.99667	1.01353	0.90652	1.06935		3.48333	3.65704	3.48333	3.74464	3.46333	3.2113	3.53333	4.04488
373	0.98006	1.00811	0.8889	1.07098		3.4744	3.56731	3.4744	3.71134	3.4544	3.12416	3.5244	4.04846
374	0.96277	1.00108	0.8702	1.07258		3.46551	3.47574	3.46551	3.66997	3.44551	3.03361	3.51551	4.05188
375	0.94485	0.99372	0.85094	1.07415		3.45667	3.38271	3.45667	3.62727	3.43667	2.94218	3.50667	4.05514
376	0.92638	0.98599	0.83154	1.07568		3.44787	3.28872	3.44787	3.58306	3.42787	2.85183	3.49787	4.0582
377	0.90859	0.97783	0.81198	1.07715		3.43912	3.19969	3.43912	3.53711	3.41912	2.76245	3.48912	4.06094
378	0.89057	0.96922	0.79275	1.07857		3.43042	3.11118	3.43042	3.48934	3.41042	2.67612	3.48042	4.06341
379	0.87241	0.96009	0.77368	1.07994		3.42177	3.0236	3.42177	3.43949	3.40177	2.592	3.47177	4.06562
380	0.85418	0.95052	0.7549	1.08124		3.41316	2.93726	3.41316	3.388	3.39316	2.51055	3.46316	4.06745
381	0.83591	0.94068	0.73604	1.08247		3.40459	2.85227	3.40459	3.33576	3.38459	2.43017	3.45459	4.0689
382	0.81768	0.93031	0.71745	1.08359		3.39607	2.76895	3.39607	3.28156	3.37607	2.35222	3.44607	4.06976
383	0.79955	0.9196	0.69664	1.0846		3.3876	2.68749	3.3876	3.22636	3.3676	2.26685	3.4376	4.07003
384	0.78157	0.90844	0.67655	1.08548		3.37917	2.60804	3.37917	3.16969	3.35917	2.18577	3.42917	4.06958
385	0.76379	0.89692	0.65648	1.08621		3.37078	2.53075	3.37078	3.11204	3.35078	2.10615	3.42078	4.06832
386	0.74625	0.88506	0.63631	1.08675		3.36244	2.4557	3.36244	3.05353	3.34244	2.0275	3.41244	4.06603
387	0.72902	0.87513	0.6192	1.08707		3.35413	2.38308	3.35413	3.00447	3.33413	1.96141	3.40413	4.06253
388	0.71212	0.8649	0.6018	1.08716		3.34588	2.3129	3.34588	2.95459	3.32588	1.8952	3.39588	4.05779
389	0.6956	0.85443	0.58573	1.08703		3.33766	2.24525	3.33766	2.90419	3.31766	1.8347	3.38766	4.05186
390	0.67948	0.84385	0.57233	1.08661		3.32949	2.18012	3.32949	2.85386	3.30949	1.78447	3.37949	4.04435
391	0.66382	0.83324	0.55955	1.08593		3.32136	2.11766	3.32136	2.80396	3.30136	1.73698	3.37136	4.03545
392	0.64861	0.82268	0.54773	1.08498		3.31327	2.05773	3.31327	2.75483	3.29327	1.69335	3.36327	4.02511
393	0.6339	0.81225	0.53492	1.08374		3.30522	2.00044	3.30522	2.70678	3.28522	1.64671	3.35522	4.01322
394	0.61971	0.80178	0.52414	1.08218		3.29721	1.94577	3.29721	2.65908	3.27721	1.60752	3.34721	3.99964
395	0.60604	0.79154	0.51305	1.08025		3.28924	1.89364	3.28924	2.61285	3.26924	1.56761	3.33924	3.9841
396	0.59291	0.7813	0.50247	1.07787		3.28131	1.84404	3.28131	2.56711	3.26131	1.52979	3.33131	3.96621
397	0.58032	0.77108	0.49276	1.07502		3.27343	1.79691	3.27343	2.52192	3.25343	1.49521	3.32343	3.94586
398	0.56827	0.76083	0.4837	1.07163		3.26558	1.75217	3.26558	2.47708	3.24558	1.46307	3.31558	3.92272
399	0.55675	0.75054	0.47513	1.06765		3.25777	1.70973	3.25777	2.43253	3.23777	1.4328	3.30777	3.89657
400	0.54575	0.74016	0.46724	1.0631		3.25	1.66949	3.25	2.38809	3.23	1.40497	3.3	3.86755
401	0.53525	0.72974	0.45909	1.05795		3.24227	1.63133	3.24227	2.34394	3.22227	1.37649	3.29227	3.83555
402	0.52523	0.71946	0.45101	1.05217		3.23458	1.59514	3.23458	2.30079	3.21458	1.34843	3.28458	3.80048
403	0.51568	0.70914	0.44324	1.04576		3.22692	1.56084	3.22692	2.25792	3.20692	1.32156	3.27692	3.7624
404	0.50656	0.6989	0.43639	1.0387		3.21931	1.52826	3.21931	2.21579	3.19931	1.29782	3.26931	3.72128
405	0.49786	0.68869	0.42935	1.03104		3.21173	1.49733	3.21173	2.17418	3.19173	1.27362	3.26173	3.67745
406	0.48956	0.6786	0.42263	1.02277		3.20419	1.46795	3.20419	2.13343	3.18419	1.25058	3.25419	3.63093
407	0.48161	0.66866	0.41626	1.01392		3.19668	1.43992	3.19668	2.09362	3.17668	1.22879	3.24668	3.58196
408	0.47401	0.6589	0.40998	1.00449		3.18922	1.41324	3.18922	2.05486	3.16922	1.2074	3.23922	3.53061
409	0.46673	0.64945	0.40424	0.99451		3.18178	1.38777	3.18178	2.01759	3.16178	1.18783	3.23178	3.4771
410	0.45973	0.6402	0.39845	0.984		3.17439	1.36337	3.17439	1.98138	3.15439	1.16821	3.22439	3.42162
411	0.453	0.63116	0.39289	0.97296		3.16703	1.33999	3.16703	1.94625	3.14703	1.1494	3.21703	3.36424
412	0.4465	0.62231	0.3879	0.9614		3.15971	1.31749	3.15971	1.91209	3.13971	1.13246	3.20971	3.30507
413	0.44022	0.61368	0.38248	0.9494		3.15242	1.29581	3.15242	1.879	3.13242	1.11427	3.20242	3.24459
414	0.43415	0.60531	0.37722	0.93698		3.14517	1.27493	3.14517	1.8471	3.12517	1.09666	3.19517	3.18292
415	0.42825	0.5972	0.37237	0.92413		3.13795	1.2547	3.13795	1.81636	3.11795	1.0804	3.18795	3.1201
416	0.42252	0.5894	0.36743	0.91093		3.13077	1.23511	3.13077	1.78693	3.11077	1.06394	3.18077	3.05654
417	0.41694	0.58188	0.36261	0.89738		3.12362	1.2161	3.12362	1.75869	3.10362	1.04791	3.17362	2.99229
418	0.4115	0.57466	0.35816	0.88353		3.11651	1.19762	3.11651	1.73168	3.09651	1.03309	3.16651	2.92761
419	0.40618	0.56771	0.35359	0.86941		3.10943	1.17961	3.10943	1.70578	3.08943	1.01797	3.15943	2.86266
420	0.40099	0.56101	0.34939	0.85505		3.10238	1.16209	3.10238	1.68091	3.08238	1.00403	3.15238	2.7976
421	0.39591	0.55466	0.34507	0.84049		3.09537	1.14499	3.09537	1.65738	3.07537	0.98979	3.14537	2.73263
422	0.39093	0.54854	0.34072	0.82577		3.08839	1.12829	3.08839	1.63477	3.06839	0.97552	3.13839	2.66791
423	0.38605	0.54269	0.33653	0.81091		3.08144	1.11196	3.08144	1.61321	3.06144	0.96178	3.13144	2.60354
424	0.38127	0.53703	0.33241	0.79593		3.07453	1.09602	3.07453	1.5924	3.05453	0.94831	3.12453	2.53961
425	0.3766	0.53154	0.32837	0.78084		3.06765	1.08049	3.06765	1.57228	3.04765	0.93514	3.11765	2.47614
426	0.372	0.52628	0.32439	0.76567		3.0608	1.06524	3.0608	1.55303	3.0408	0.9222	3.1108	2.41326
427	0.36749	0.52116	0.32048	0.75049		3.05398	1.05032	3.05398	1.53434	3.03398	0.90951	3.10398	2.35123
428	0.36308	0.51621	0.31673	0.7353		3.0472	1.03578	3.0472	1.51631	3.0272	0.89735	3.0972	2.29003
429	0.35874	0.51141	0.31317	0.7201		3.04044	1.0215	3.04044	1.49886	3.02044	0.88579	3.09044	2.22963
430	0.35448	0.50668	0.30972	0.70493		3.03372	1.00753	3.03372	1.48173	3.01372	0.8746	3.08372	2.17017
431	0.3503	0.50208	0.3063	0.68978		3.02703	0.99385	3.02703	1.4651	3.00703	0.86354	3.07703	2.11159
432	0.34619	0.4976	0.30285	0.67472		3.02037	0.98044	3.02037	1.44894	3.00037	0.85244	3.07037	2.05411
433	0.34215	0.4932	0.29942	0.65977		3.01374	0.96729	3.01374	1.43312	2.99374	0.84143	3.06374	1.99778
434	0.33819	0.48891	0.296	0.64497		3.00714	0.95443	3.00714	1.41772	2.98714	0.83049	3.05714	1.94271
435	0.33429	0.48469	0.29267	0.63039		3.00057	0.9418	3.00057	1.40262	2.98057	0.81985	3.05057	1.8891
436	0.33046	0.48054	0.28938	0.61599		2.99404	0.92942	2.99404	1.38781	2.97404	0.80936	3.04404	1.83677
437	0.3267	0.47647	0.28629	0.60182		2.98753	0.9173	2.98753	1.37332	2.96753	0.79949	3.03753	1.78586
438	0.32301	0.47246	0.28306	0.58786		2.98105	0.90543	2.98105	1.35909	2.96105	0.78925	3.03105	1.73625
439	0.31936	0.46856	0.27983	0.5741		2.9746	0.89372	2.9746	1.34526	2.9546	0.77904	3.0246	1.68787
440	0.31579	0.46472	0.27679	0.56055		2.96818	0.88229	2.96818	1.33169	2.94818	0.76942	3.01818	1.64073
441	0.31228	0.46093	0.27371	0.54723		2.96179	0.87107	2.96179	1.31833	2.94179	0.75971	3.01179	1.59486
442	0.30882	0.45722	0.27067	0.53414		2.95543	0.86004	2.95543	1.30527	2.93543	0.75015	3.00543	1.55021
443	0.30542	0.45354	0.26763	0.52134		2.9491	0.84922	2.9491	1.29236	2.9291	0.74062	2.9991	1.50696
444	0.30209	0.44989	0.26469	0.50884		2.94279	0.83864	2.94279	1.2796	2.92279	0.73141	2.99279	1.46509
445	0.2988	0.44629	0.26172	0.49671		2.93652	0.82822	2.93652	1.26705	2.91652	0.72214	2.98652	1.42479
446	0.29556	0.44273	0.25891	0.48496		2.93027	0.81797	2.93027	1.25467	2.91027	0.71335	2.98027	1.38607
447	0.29237	0.43923	0.25608	0.47362		2.92405	0.80791	2.92405	1.24252	2.90405	0.70454	2.97405	1.34896
448	0.28923	0.43577	0.25333	0.46271		2.91786	0.79802	2.91786	1.23055	2.89786	0.69598	2.96786	1.3135
449	0.28614	0.43233	0.25067	0.45226		2.91169	0.7883	2.91169	1.21868	2.89169	0.68771	2.96169	1.27975
450	0.28308	0.42895	0.24807	0.44225		2.90556	0.77871	2.90556	1.20705	2.88556	0.67962	2.95556	1.24761
451	0.28008	0.42561	0.24547	0.43269		2.89945	0.76932	2.89945	1.19558	2.87945	0.67156	2.94945	1.21707
452	0.27712	0.42233	0.24287	0.42358		2.89336	0.76007	2.89336	1.18433	2.87336	0.66353	2.94336	1.18811
453	0.27419	0.41908	0.24026	0.41492		2.88731	0.75094	2.88731	1.17322	2.86731	0.65549	2.93731	1.1607
454	0.27132	0.41588	0.23777	0.40672		2.88128	0.742	2.88128	1.16231	2.86128	0.64782	2.93128	1.13484
455	0.26849	0.41273	0.23547	0.39896		2.87527	0.73321	2.87527	1.15158	2.85527	0.64069	2.92527	1.11045
456	0.26569	0.40962	0.23302	0.39163		2.8693	0.72453	2.8693	1.14101	2.8493	0.63317	2.9193	1.08748
457	0.26293	0.40652	0.23076	0.38472		2.86335	0.71599	2.86335	1.13051	2.84335	0.6262	2.91335	1.06588
458	0.26021	0.40347	0.22843	0.37818		2.85742	0.70759	2.85742	1.1202	2.83742	0.61905	2.90742	1.04547
459	0.25753	0.40046	0.22609	0.37199		2.85153	0.69932	2.85153	1.11005	2.83153	0.6119	2.90153	1.0262
460	0.25489	0.39747	0.22391	0.36616		2.84565	0.6912	2.84565	1.09999	2.82565	0.60521	2.89565	1.00807
461	0.25229	0.39453	0.22177	0.36064		2.8398	0.6832	2.8398	1.09012	2.8198	0.59865	2.8898	0.99093
462	0.24972	0.39159	0.21966	0.35545		2.83398	0.67532	2.83398	1.08028	2.81398	0.59219	2.88398	0.97482
463	0.24718	0.38871	0.21761	0.35055		2.82819	0.66754	2.82819	1.07065	2.80819	0.58591	2.87819	0.95962
464	0.24469	0.38586	0.21554	0.34591		2.82241	0.65993	2.82241	1.06114	2.80241	0.5796	2.87241	0.94523
465	0.24222	0.38304	0.21353	0.34153		2.81667	0.65239	2.81667	1.05176	2.79667	0.57347	2.86667	0.93164
466	0.23978	0.38025	0.21162	0.33731		2.81094	0.64496	2.81094	1.04249	2.79094	0.56763	2.86094	0.91856
467	0.23737	0.37749	0.20965	0.33323		2.80525	0.63763	2.80525	1.03334	2.78525	0.56164	2.85525	0.90594
468	0.235	0.37476	0.20775	0.32925		2.79957	0.63044	2.79957	1.02432	2.77957	0.55586	2.84957	0.89365
469	0.23265	0.37206	0.20594	0.32533		2.79392	0.62332	2.79392	1.0154	2.77392	0.55034	2.84392	0.88157
470	0.23034	0.36939	0.20398	0.32149		2.7883	0.61633	2.7883	1.00661	2.7683	0.54442	2.8383	0.86976
471	0.22805	0.36674	0.20208	0.31771		2.7827	0.60941	2.7827	0.9979	2.7627	0.53869	2.8327	0.85817
472	0.22578	0.36412	0.20028	0.31396		2.77712	0.60257	2.77712	0.98931	2.75712	0.53324	2.82712	0.8467
473	0.22355	0.36155	0.19844	0.31031		2.77156	0.59585	2.77156	0.98089	2.75156	0.52769	2.82156	0.83556
474	0.22134	0.35896	0.1966	0.30673		2.76603	0.58921	2.76603	0.97244	2.74603	0.52217	2.81603	0.82465
475	0.21915	0.35643	0.1948	0.30324		2.76053	0.58265	2.76053	0.96418	2.74053	0.51676	2.81053	0.81403
476	0.21699	0.35391	0.19296	0.29978		2.75504	0.57618	2.75504	0.95599	2.73504	0.51126	2.80504	0.80352
477	0.21486	0.35144	0.19122	0.2964		2.74958	0.56981	2.74958	0.94796	2.72958	0.50604	2.79958	0.79328
478	0.21275	0.34896	0.1895	0.29306		2.74414	0.56351	2.74414	0.93993	2.72414	0.50089	2.79414	0.78318
479	0.21065	0.34651	0.18779	0.28977		2.73873	0.55726	2.73873	0.93201	2.71873	0.49579	2.78873	0.77326
480	0.20859	0.34407	0.18612	0.28652		2.73333	0.55113	2.73333	0.92414	2.71333	0.4908	2.78333	0.76347
481	0.20656	0.34166	0.18438	0.28332		2.72796	0.54509	2.72796	0.91638	2.70796	0.48563	2.77796	0.75386
482	0.20454	0.33926	0.1827	0.28017		2.72261	0.5391	2.72261	0.90867	2.70261	0.48064	2.77261	0.74441
483	0.20254	0.33691	0.18104	0.27708		2.71729	0.53318	2.71729	0.90113	2.69729	0.47572	2.76729	0.73516
484	0.20057	0.33459	0.17938	0.27403		2.71198	0.52736	2.71198	0.8937	2.69198	0.47081	2.76198	0.72605
485	0.19862	0.33228	0.17778	0.27103		2.7067	0.52161	2.7067	0.88631	2.6867	0.46607	2.7567	0.71711
486	0.19669	0.32999	0.17611	0.26806		2.70144	0.51592	2.70144	0.87901	2.68144	0.46116	2.75144	0.70827
487	0.19478	0.32775	0.17451	0.26513		2.6962	0.5103	2.6962	0.87186	2.6762	0.45644	2.7462	0.69957
488	0.1929	0.32553	0.17297	0.26224		2.69098	0.50478	2.69098	0.86479	2.67098	0.4519	2.74098	0.691
489	0.19103	0.32335	0.17136	0.25939		2.68579	0.49929	2.68579	0.85786	2.66579	0.44718	2.73579	0.68257
490	0.18919	0.32115	0.1697	0.25658		2.68061	0.4939	2.68061	0.85089	2.66061	0.44234	2.73061	0.67427
491	0.18736	0.319	0.1681	0.25381		2.67546	0.48855	2.67546	0.84407	2.65546	0.43767	2.72546	0.6661
492	0.18556	0.31688	0.16653	0.25108		2.67033	0.48329	2.67033	0.83737	2.65033	0.43309	2.72033	0.65807
493	0.18378	0.31475	0.16499	0.2484		2.66521	0.4781	2.66521	0.83065	2.64521	0.4286	2.71521	0.65019
494	0.18202	0.31269	0.16343	0.24576		2.66012	0.47298	2.66012	0.82414	2.64012	0.42407	2.71012	0.64245
495	0.18028	0.31063	0.16189	0.24317		2.65505	0.46792	2.65505	0.81766	2.63505	0.4196	2.70505	0.63486
496	0.17856	0.30858	0.16037	0.24061		2.65	0.46292	2.65	0.81122	2.63	0.4152	2.7	0.62737
497	0.17685	0.30655	0.15895	0.2381		2.64497	0.45797	2.64497	0.80485	2.62497	0.41107	2.69497	0.62004
498	0.17517	0.30456	0.15747	0.23563		2.63996	0.4531	2.63996	0.79861	2.61996	0.40679	2.68996	0.61283
499	0.17352	0.3026	0.15608	0.23319		2.63497	0.44833	2.63497	0.79246	2.61497	0.40276	2.68497	0.60573
500	0.17187	0.30066	0.15469	0.23079		2.63	0.44356	2.63	0.78639	2.61	0.39873	2.68	0.59874
501	0.17025	0.29875	0.15331	0.22843		2.62505	0.43889	2.62505	0.78042	2.60505	0.39474	2.67505	0.59189
502	0.16864	0.2968	0.15192	0.2261		2.62012	0.43426	2.62012	0.77436	2.60012	0.39074	2.67012	0.58513
503	0.16706	0.2949	0.15053	0.22381		2.61521	0.42971	2.61521	0.76845	2.59521	0.38674	2.66521	0.5785
504	0.16548	0.29301	0.14913	0.22155		2.61032	0.42517	2.61032	0.76258	2.59032	0.38273	2.66032	0.57196
505	0.16393	0.29117	0.14777	0.21933		2.60545	0.42073	2.60545	0.75686	2.58545	0.37883	2.65545	0.56555
506	0.1624	0.28934	0.14641	0.21714		2.60059	0.41634	2.60059	0.75119	2.58059	0.37494	2.65059	0.55923
507	0.16088	0.28754	0.14508	0.21498		2.59576	0.41199	2.59576	0.74561	2.57576	0.37114	2.64576	0.55301
508	0.15938	0.28574	0.14377	0.21285		2.59094	0.40771	2.59094	0.74004	2.57094	0.36739	2.64094	0.54688
509	0.15789	0.28395	0.14247	0.21074		2.58615	0.40346	2.58615	0.73452	2.56615	0.36368	2.63615	0.54082
510	0.15642	0.28217	0.14122	0.20867		2.58137	0.39927	2.58137	0.72904	2.56137	0.36011	2.63137	0.53488
511	0.15496	0.28041	0.14005	0.20662		2.57661	0.39511	2.57661	0.72362	2.55661	0.35675	2.62661	0.52901
512	0.15352	0.27866	0.13877	0.20461		2.57188	0.39102	2.57188	0.71825	2.55188	0.35312	2.62188	0.52325
513	0.15208	0.27694	0.13751	0.20262		2.56715	0.38694	2.56715	0.71297	2.54715	0.34954	2.61715	0.51757
514	0.15066	0.27523	0.13629	0.20067		2.56245	0.38292	2.56245	0.70773	2.54245	0.34608	2.61245	0.512
515	0.14925	0.27353	0.13511	0.19874		2.55777	0.37893	2.55777	0.70253	2.53777	0.34272	2.60777	0.5065
516	0.14787	0.27182	0.13394	0.19684		2.5531	0.37503	2.5531	0.69732	2.5331	0.3394	2.6031	0.50108
517	0.14649	0.27015	0.13285	0.19496		2.54845	0.37113	2.54845	0.69223	2.52845	0.33629	2.59845	0.49574
518	0.14513	0.2685	0.13167	0.1931		2.54382	0.3673	2.54382	0.6872	2.52382	0.33296	2.59382	0.49046
519	0.14378	0.26684	0.13057	0.19127		2.53921	0.3635	2.53921	0.68216	2.51921	0.32984	2.58921	0.48527
520	0.14244	0.26521	0.12947	0.18947		2.53462	0.35974	2.53462	0.67722	2.51462	0.32673	2.58462	0.48016
521	0.14111	0.26358	0.12839	0.1877		2.53004	0.35601	2.53004	0.67228	2.51004	0.32367	2.58004	0.47515
522	0.13981	0.26198	0.12734	0.18595		2.52548	0.35236	2.52548	0.66744	2.50548	0.3207	2.57548	0.4702
523	0.13851	0.26037	0.12625	0.18423		2.52094	0.34872	2.52094	0.66258	2.50094	0.31763	2.57094	0.46534
524	0.13723	0.25878	0.12516	0.18253		2.51641	0.34514	2.51641	0.65778	2.49641	0.31457	2.56641	0.46054
525	0.13596	0.25719	0.1241	0.18086		2.5119	0.3416	2.5119	0.653	2.4919	0.31159	2.5619	0.45584
526	0.1347	0.25562	0.12305	0.1792		2.50741	0.33808	2.50741	0.64828	2.48741	0.30864	2.55741	0.45116
527	0.13344	0.25406	0.12197	0.17757		2.50294	0.33458	2.50294	0.6436	2.48294	0.30562	2.55294	0.44658
528	0.13221	0.25251	0.12093	0.17595		2.49848	0.33116	2.49848	0.63896	2.47848	0.30271	2.54848	0.44203
529	0.13099	0.25097	0.11988	0.17435		2.49405	0.32777	2.49405	0.63435	2.47405	0.29978	2.54405	0.43754
530	0.12978	0.24944	0.11887	0.17277		2.48962	0.32441	2.48962	0.62979	2.46962	0.29696	2.53962	0.43311
531	0.12857	0.24792	0.11785	0.1712		2.48522	0.32106	2.48522	0.62525	2.46522	0.29412	2.53522	0.42872
532	0.12738	0.24639	0.11685	0.16964		2.48083	0.31777	2.48083	0.62071	2.46083	0.29134	2.53083	0.42437
533	0.12621	0.24487	0.11587	0.1681		2.47645	0.31453	2.47645	0.6162	2.45645	0.28861	2.52645	0.42007
534	0.12504	0.24335	0.11493	0.16658		2.4721	0.31131	2.4721	0.6117	2.4521	0.28598	2.5221	0.41584
535	0.12388	0.24185	0.11399	0.16507		2.46776	0.30811	2.46776	0.60726	2.44776	0.28337	2.51776	0.41164
536	0.12274	0.24035	0.11309	0.16357		2.46343	0.30497	2.46343	0.60284	2.44343	0.28085	2.51343	0.40747
537	0.12161	0.23887	0.11216	0.16208		2.45912	0.30186	2.45912	0.59848	2.43912	0.27827	2.50912	0.40334
538	0.12049	0.2374	0.11121	0.16061		2.45483	0.29879	2.45483	0.59415	2.43483	0.27565	2.50483	0.39927
539	0.11937	0.23594	0.11028	0.15915		2.45056	0.29572	2.45056	0.58986	2.43056	0.27307	2.50056	0.39523
540	0.11828	0.23451	0.10937	0.1577		2.4463	0.29273	2.4463	0.58565	2.4263	0.27056	2.4963	0.39123
541	0.11719	0.23309	0.10841	0.15627		2.44205	0.28975	2.44205	0.58148	2.42205	0.26792	2.49205	0.38728
542	0.11611	0.23166	0.10741	0.15485		2.43782	0.2868	2.43782	0.5773	2.41782	0.26519	2.48782	0.38337
543	0.11504	0.23026	0.10645	0.15345		2.43361	0.28388	2.43361	0.5732	2.41361	0.26257	2.48361	0.37952
544	0.11398	0.22886	0.10553	0.15205		2.42941	0.28099	2.42941	0.56911	2.40941	0.26005	2.47941	0.37568
545	0.11295	0.22745	0.10458	0.15067		2.42523	0.27818	2.42523	0.565	2.40523	0.25746	2.47523	0.37189
546	0.1119	0.22604	0.10365	0.1493		2.42106	0.27533	2.42106	0.56091	2.40106	0.25493	2.47106	0.36814
547	0.11088	0.22465	0.1027	0.14794		2.41691	0.27255	2.41691	0.55687	2.39691	0.25235	2.46691	0.36442
548	0.10986	0.22328	0.10173	0.14659		2.41277	0.26979	2.41277	0.5529	2.39277	0.24973	2.46277	0.36073
549	0.10886	0.2219	0.10082	0.14526		2.40865	0.26707	2.40865	0.5489	2.38865	0.24726	2.45865	0.3571
550	0.10786	0.22055	0.09997	0.14395		2.40455	0.26437	2.40455	0.545	2.38455	0.24494	2.45455	0.35353
551	0.10688	0.2192	0.09908	0.14264		2.40045	0.26171	2.40045	0.5411	2.38045	0.24253	2.45045	0.34997
552	0.1059	0.21788	0.09819	0.14136		2.39638	0.25907	2.39638	0.53728	2.37638	0.24012	2.44638	0.34648
553	0.10493	0.21656	0.09734	0.14008		2.39231	0.25645	2.39231	0.53348	2.37231	0.23782	2.44231	0.34301
554	0.10396	0.21526	0.09654	0.13883		2.38827	0.25384	2.38827	0.52973	2.36827	0.23564	2.43827	0.33962
555	0.10301	0.21398	0.09575	0.13758		2.38423	0.25128	2.38423	0.52604	2.36423	0.2335	2.43423	0.33623
556	0.10207	0.21272	0.09492	0.13635		2.38022	0.24875	2.38022	0.52241	2.36022	0.23126	2.43022	0.3329
557	0.10113	0.21146	0.0941	0.13513		2.37621	0.24623	2.37621	0.51879	2.35621	0.22905	2.42621	0.3296
558	0.10022	0.2102	0.09333	0.13392		2.37222	0.24379	2.37222	0.51518	2.35222	0.22696	2.42222	0.32633
559	0.0993	0.20896	0.09252	0.13273		2.36825	0.24132	2.36825	0.51162	2.34825	0.22478	2.41825	0.32312
560	0.09839	0.20774	0.09169	0.13155		2.36429	0.23889	2.36429	0.50812	2.34429	0.22256	2.41429	0.31994
561	0.09749	0.20654	0.09091	0.13039		2.36034	0.23648	2.36034	0.50468	2.34034	0.22046	2.41034	0.31681
562	0.0966	0.20535	0.09012	0.12923		2.35641	0.23411	2.35641	0.50128	2.33641	0.21835	2.40641	0.3137
563	0.09572	0.20417	0.08932	0.12809		2.35249	0.23176	2.35249	0.4979	2.33249	0.21621	2.40249	0.31063
564	0.09485	0.20298	0.08855	0.12697		2.34858	0.22944	2.34858	0.49451	2.32858	0.21415	2.39858	0.30762
565	0.09398	0.20181	0.08775	0.12586		2.34469	0.22713	2.34469	0.49117	2.32469	0.21202	2.39469	0.30464
566	0.09314	0.20064	0.08697	0.12476		2.34081	0.22489	2.34081	0.48784	2.32081	0.20994	2.39081	0.3017
567	0.09229	0.19951	0.0862	0.12367		2.33695	0.22263	2.33695	0.48461	2.31695	0.20789	2.38695	0.29878
568	0.09144	0.19836	0.08548	0.1226		2.3331	0.22038	2.3331	0.48135	2.3131	0.20597	2.3831	0.29592
569	0.09061	0.19723	0.08476	0.12154		2.32926	0.21818	2.32926	0.47814	2.30926	0.20405	2.37926	0.29308
570	0.08979	0.19609	0.08407	0.12049		2.32544	0.21601	2.32544	0.47491	2.30544	0.20221	2.37544	0.29028
571	0.08898	0.19498	0.08337	0.11945		2.32163	0.21387	2.32163	0.47176	2.30163	0.20034	2.37163	0.28751
572	0.08817	0.19386	0.08278	0.11843		2.31783	0.21173	2.31783	0.4686	2.29783	0.19874	2.36783	0.28479
573	0.08737	0.19278	0.08211	0.11741		2.31405	0.20962	2.31405	0.46554	2.29405	0.19696	2.36405	0.28207
574	0.08658	0.1917	0.08144	0.11641		2.31028	0.20754	2.31028	0.46249	2.29028	0.19518	2.36028	0.27941
575	0.0858	0.19062	0.08078	0.11541		2.30652	0.20548	2.30652	0.45944	2.28652	0.19342	2.35652	0.27676
576	0.08502	0.18954	0.08011	0.11442		2.30278	0.20343	2.30278	0.4564	2.28278	0.19165	2.35278	0.27413
577	0.08425	0.18849	0.07941	0.11344		2.29905	0.20141	2.29905	0.45344	2.27905	0.1898	2.34905	0.27153
578	0.08348	0.18745	0.07872	0.11247		2.29533	0.19939	2.29533	0.4505	2.27533	0.18799	2.34533	0.26897
579	0.08273	0.18641	0.07805	0.11151		2.29162	0.19742	2.29162	0.44758	2.27162	0.18622	2.34162	0.26643
580	0.08198	0.18536	0.0774	0.11055		2.28793	0.19546	2.28793	0.44464	2.26793	0.18451	2.33793	0.26389
581	0.08124	0.18433	0.07673	0.10961		2.28425	0.19352	2.28425	0.44175	2.26425	0.18275	2.33425	0.26141
582	0.0805	0.18332	0.07609	0.10867		2.28058	0.19159	2.28058	0.43891	2.26058	0.18106	2.33058	0.25894
583	0.07977	0.18233	0.07545	0.10774		2.27693	0.18968	2.27693	0.43613	2.25693	0.17938	2.32693	0.25649
584	0.07905	0.18135	0.07482	0.10682		2.27329	0.1878	2.27329	0.43338	2.25329	0.17773	2.32329	0.25407
585	0.07834	0.18035	0.07413	0.10591		2.26966	0.18595	2.26966	0.43059	2.24966	0.17594	2.31966	0.25168
586	0.07762	0.17934	0.0735	0.10501		2.26604	0.18408	2.26604	0.42778	2.24604	0.17429	2.31604	0.24932
587	0.07692	0.17834	0.07287	0.10411		2.26244	0.18226	2.26244	0.425	2.24244	0.17264	2.31244	0.24696
588	0.07622	0.17736	0.07222	0.10322		2.25884	0.18045	2.25884	0.42227	2.23884	0.17095	2.30884	0.24463
589	0.07553	0.1764	0.07162	0.10233		2.25526	0.17866	2.25526	0.4196	2.23526	0.16939	2.30526	0.2423
590	0.07485	0.17543	0.07104	0.10145		2.25169	0.17689	2.25169	0.41691	2.23169	0.16787	2.30169	0.24001
591	0.07417	0.17448	0.07046	0.10058		2.24814	0.17514	2.24814	0.41427	2.22814	0.16636	2.29814	0.23774
592	0.07349	0.17353	0.0699	0.09972		2.24459	0.17338	2.24459	0.41163	2.22459	0.16489	2.29459	0.2355
593	0.07282	0.17258	0.0693	0.09886		2.24106	0.17165	2.24106	0.409	2.22106	0.16333	2.29106	0.23326
594	0.07216	0.17162	0.06872	0.09802		2.23754	0.16995	2.23754	0.40636	2.21754	0.16183	2.28754	0.23108
595	0.0715	0.17065	0.06808	0.09718		2.23403	0.16825	2.23403	0.40369	2.21403	0.16018	2.28403	0.22889
596	0.07084	0.16969	0.06746	0.09635		2.23054	0.16655	2.23054	0.40105	2.21054	0.15859	2.28054	0.22674
597	0.0702	0.16874	0.06683	0.09553		2.22705	0.16491	2.22705	0.39845	2.20705	0.15697	2.27705	0.22462
598	0.06956	0.16779	0.0662	0.09471		2.22358	0.16326	2.22358	0.39584	2.20358	0.15536	2.27358	0.22249
599	0.06893	0.16686	0.06555	0.0939		2.22012	0.16164	2.22012	0.39329	2.20012	0.1537	2.27012	0.2204
600	0.0683	0.16594	0.06496	0.09309		2.21667	0.16003	2.21667	0.39077	2.19667	0.15219	2.26667	0.21831
601	0.06767	0.16497	0.06436	0.09229		2.21323	0.15842	2.21323	0.38814	2.19323	0.15066	2.26323	0.21624
602	0.06705	0.16401	0.06371	0.09149		2.2098	0.15684	2.2098	0.38553	2.1898	0.14901	2.2598	0.21419
603	0.06643	0.16303	0.06309	0.0907		2.20638	0.15525	2.20638	0.38288	2.18638	0.14743	2.25638	0.21215
604	0.06582	0.16205	0.06247	0.08992		2.20298	0.1537	2.20298	0.38024	2.18298	0.14586	2.25298	0.21015
605	0.06522	0.1611	0.06187	0.08914		2.19959	0.15217	2.19959	0.37767	2.17959	0.14434	2.24959	0.20815
606	0.06462	0.16013	0.06127	0.08837		2.1962	0.15064	2.1962	0.37506	2.1762	0.14282	2.2462	0.20617
607	0.06402	0.15917	0.0607	0.08761		2.19283	0.14912	2.19283	0.37248	2.17283	0.14137	2.24283	0.20422
608	0.06343	0.15822	0.0601	0.08685		2.18947	0.14762	2.18947	0.36993	2.16947	0.13986	2.23947	0.20228
609	0.06283	0.15728	0.0595	0.08611		2.18612	0.1461	2.18612	0.36741	2.16612	0.13834	2.23612	0.20039
610	0.06225	0.15634	0.05891	0.08536		2.18279	0.14463	2.18279	0.36489	2.16279	0.13686	2.23279	0.19847
611	0.06167	0.15541	0.05839	0.08463		2.17946	0.14316	2.17946	0.3624	2.15946	0.13554	2.22946	0.19661
612	0.0611	0.15447	0.05784	0.0839		2.17614	0.14172	2.17614	0.35989	2.15614	0.13415	2.22614	0.19475
613	0.06052	0.15357	0.0573	0.08319		2.17284	0.14026	2.17284	0.35748	2.15284	0.13279	2.22284	0.19294
614	0.05995	0.15265	0.0567	0.08248		2.16954	0.13882	2.16954	0.35502	2.14954	0.13129	2.21954	0.19113
615	0.05938	0.15173	0.05612	0.08177		2.16626	0.13739	2.16626	0.35258	2.14626	0.12984	2.21626	0.18933
616	0.05882	0.15082	0.05554	0.08107		2.16299	0.13598	2.16299	0.35015	2.14299	0.12839	2.21299	0.18755
617	0.05825	0.1499	0.05499	0.08038		2.15972	0.13455	2.15972	0.34772	2.13972	0.12701	2.20972	0.1858
618	0.0577	0.14897	0.05449	0.0797		2.15647	0.13317	2.15647	0.34526	2.13647	0.12575	2.20647	0.18407
619	0.05715	0.14806	0.05402	0.07902		2.15323	0.13179	2.15323	0.34285	2.13323	0.12457	2.20323	0.18235
620	0.05661	0.14714	0.05354	0.07835		2.15	0.13044	2.15	0.34043	2.13	0.12336	2.2	0.18065
621	0.05607	0.14621	0.05305	0.07769		2.14678	0.12909	2.14678	0.33798	2.12678	0.12213	2.19678	0.17898
622	0.05553	0.14528	0.05259	0.07703		2.14357	0.12774	2.14357	0.33554	2.12357	0.12097	2.19357	0.17731
623	0.055	0.14435	0.05212	0.07638		2.14037	0.12642	2.14037	0.33311	2.12037	0.11979	2.19037	0.17567
624	0.05447	0.14341	0.05164	0.07574		2.13718	0.1251	2.13718	0.33065	2.11718	0.11859	2.18718	0.17406
625	0.05394	0.14248	0.05115	0.0751		2.134	0.12378	2.134	0.32822	2.114	0.11737	2.184	0.17245
626	0.05343	0.14157	0.05068	0.07446		2.13083	0.12251	2.13083	0.32585	2.11083	0.1162	2.18083	0.17084
627	0.05291	0.14064	0.05022	0.07384		2.12767	0.12122	2.12767	0.32343	2.10767	0.11505	2.17767	0.16927
628	0.05239	0.13971	0.04973	0.07321		2.12452	0.11993	2.12452	0.32102	2.10452	0.11384	2.17452	0.16769
629	0.05189	0.13879	0.04931	0.07259		2.12138	0.11869	2.12138	0.31863	2.10138	0.11279	2.17138	0.16614
630	0.05138	0.13787	0.04891	0.07198		2.11825	0.11743	2.11825	0.31625	2.09825	0.11178	2.16825	0.16461
631	0.05088	0.13696	0.04852	0.07136		2.11513	0.1162	2.11513	0.3139	2.09513	0.1108	2.16513	0.16306
632	0.05039	0.13606	0.04812	0.07075		2.11203	0.11498	2.11203	0.31157	2.09203	0.1098	2.16203	0.16153
633	0.04989	0.13516	0.04774	0.07015		2.10893	0.11375	2.10893	0.30925	2.08893	0.10885	2.15893	0.16003
634	0.0494	0.13426	0.04735	0.06955		2.10584	0.11255	2.10584	0.30693	2.08584	0.10787	2.15584	0.15854
635	0.04892	0.13335	0.04697	0.06895		2.10276	0.11136	2.10276	0.30459	2.08276	0.10692	2.15276	0.15704
636	0.04844	0.13246	0.04656	0.06835		2.09969	0.11018	2.09969	0.30231	2.07969	0.1059	2.14969	0.15555
637	0.04795	0.13155	0.04613	0.06776		2.09662	0.10898	2.09662	0.29998	2.07662	0.10484	2.14662	0.15408
638	0.04748	0.13065	0.04581	0.06717		2.09357	0.10783	2.09357	0.29768	2.07357	0.10403	2.14357	0.15262
639	0.04701	0.12978	0.04548	0.06658		2.09053	0.10668	2.09053	0.29545	2.07053	0.1032	2.14053	0.15116
640	0.04654	0.12888	0.04512	0.066		2.0875	0.10553	2.0875	0.29316	2.0675	0.1023	2.1375	0.14972
641	0.04609	0.12799	0.04473	0.06541		2.08448	0.10442	2.08448	0.29089	2.06448	0.10134	2.13448	0.14826
642	0.04563	0.12706	0.04434	0.06483		2.08146	0.1033	2.08146	0.28854	2.06146	0.10038	2.13146	0.14683
643	0.04517	0.12615	0.04396	0.06425		2.07846	0.10218	2.07846	0.28623	2.05846	0.09944	2.12846	0.1454
644	0.04472	0.1252	0.0436	0.06368		2.07547	0.10108	2.07547	0.28384	2.05547	0.09855	2.12547	0.144
645	0.04428	0.12429	0.04318	0.06311		2.07248	0.10001	2.07248	0.28155	2.05248	0.09752	2.12248	0.1426
646	0.04383	0.12335	0.04275	0.06254		2.0695	0.09891	2.0695	0.27919	2.0495	0.09647	2.1195	0.1412
647	0.0434	0.12245	0.04235	0.06197		2.06654	0.09787	2.06654	0.27692	2.04654	0.0955	2.11654	0.1398
648	0.04296	0.12153	0.04199	0.0614		2.06358	0.0968	2.06358	0.27461	2.04358	0.09461	2.11358	0.13841
649	0.04253	0.1206	0.04161	0.06084		2.06063	0.09575	2.06063	0.27229	2.04063	0.09368	2.11063	0.13704
650	0.04211	0.11969	0.04124	0.06028		2.05769	0.09473	2.05769	0.27001	2.03769	0.09278	2.10769	0.13567
651	0.04167	0.11879	0.04091	0.05972		2.05476	0.09367	2.05476	0.26777	2.03476	0.09196	2.10476	0.1343
652	0.04125	0.11789	0.04049	0.05917		2.05184	0.09266	2.05184	0.26552	2.03184	0.09095	2.10184	0.13296
653	0.04082	0.11697	0.04008	0.05862		2.04893	0.09162	2.04893	0.26323	2.02893	0.08996	2.09893	0.13162
654	0.04041	0.11607	0.0396	0.05807		2.04602	0.09063	2.04602	0.261	2.02602	0.08881	2.09602	0.13029
655	0.03999	0.11515	0.03921	0.05753		2.04313	0.08962	2.04313	0.25872	2.02313	0.08787	2.09313	0.12897
656	0.03958	0.11424	0.03882	0.05699		2.04024	0.08863	2.04024	0.25647	2.02024	0.08693	2.09024	0.12766
657	0.03917	0.11336	0.03843	0.05646		2.03737	0.08765	2.03737	0.25429	2.01737	0.08599	2.08737	0.12638
658	0.03876	0.11245	0.03805	0.05593		2.0345	0.08666	2.0345	0.25204	2.0145	0.08507	2.0845	0.1251
659	0.03835	0.11156	0.03763	0.0554		2.03164	0.08568	2.03164	0.24985	2.01164	0.08407	2.08164	0.12381
660	0.03795	0.11066	0.03728	0.05488		2.02879	0.08472	2.02879	0.24763	2.00879	0.08322	2.07879	0.12256
661	0.03754	0.10979	0.03687	0.05437		2.02595	0.08374	2.02595	0.24549	2.00595	0.08225	2.07595	0.12133
662	0.03714	0.10892	0.03647	0.05386		2.02311	0.08279	2.02311	0.24335	2.00311	0.08129	2.07311	0.1201
663	0.03675	0.10805	0.03604	0.05336		2.02029	0.08185	2.02029	0.24121	2.00029	0.08027	2.07029	0.11889
664	0.03635	0.10718	0.03562	0.05286		2.01747	0.0809	2.01747	0.23908	1.99747	0.07928	2.06747	0.11769
665	0.03596	0.1063	0.0353	0.05237		2.01466	0.07997	2.01466	0.23693	1.99466	0.0785	2.06466	0.11651
666	0.03557	0.10546	0.03494	0.05188		2.01186	0.07905	2.01186	0.23487	1.99186	0.07765	2.06186	0.11533
667	0.03519	0.1046	0.03467	0.0514		2.00907	0.07814	2.00907	0.23277	1.98907	0.07699	2.05907	0.11417
668	0.0348	0.10374	0.03437	0.05093		2.00629	0.07722	2.00629	0.23068	1.98629	0.07626	2.05629	0.11304
669	0.03441	0.10291	0.03404	0.05046		2.00351	0.0763	2.00351	0.22865	1.98351	0.07547	2.05351	0.11192
670	0.03404	0.10206	0.0338	0.05		2.00075	0.07542	2.00075	0.22658	1.98075	0.07489	2.05075	0.11081
671	0.03366	0.10121	0.03345	0.04954		1.99799	0.07452	1.99799	0.22452	1.97799	0.07405	2.04799	0.10971
672	0.03328	0.10038	0.03314	0.04909		1.99524	0.07362	1.99524	0.22251	1.97524	0.07331	2.04524	0.10863
673	0.03291	0.09955	0.03278	0.04864		1.9925	0.07275	1.9925	0.22049	1.9725	0.07246	2.0425	0.10755
674	0.03253	0.0987	0.03239	0.04821		1.98976	0.07186	1.98976	0.21844	1.96976	0.07155	2.03976	0.10652
675	0.03217	0.09788	0.03202	0.04777		1.98704	0.07101	1.98704	0.21646	1.96704	0.07068	2.03704	0.10547
676	0.03179	0.09708	0.03163	0.04735		1.98432	0.07012	1.98432	0.21452	1.96432	0.06976	2.03432	0.10447
677	0.03143	0.09629	0.03136	0.04692		1.98161	0.06927	1.98161	0.21261	1.96161	0.06912	2.03161	0.10344
678	0.03106	0.09551	0.03103	0.0465		1.97891	0.06841	1.97891	0.21073	1.95891	0.06834	2.02891	0.10244
679	0.0307	0.09473	0.03064	0.04609		1.97622	0.06756	1.97622	0.20885	1.95622	0.06743	2.02622	0.10146
680	0.03035	0.09394	0.03026	0.04568		1.97353	0.06674	1.97353	0.20694	1.95353	0.06654	2.02353	0.10048
681	0.03	0.09315	0.02994	0.04527		1.97085	0.06592	1.97085	0.20505	1.95085	0.06579	2.02085	0.09951
682	0.02963	0.09238	0.02956	0.04487		1.96818	0.06506	1.96818	0.2032	1.94818	0.06491	2.01818	0.09855
683	0.02929	0.0916	0.0292	0.04447		1.96552	0.06427	1.96552	0.20133	1.94552	0.06407	2.01552	0.0976
684	0.02894	0.09086	0.02884	0.04407		1.96287	0.06345	1.96287	0.19955	1.94287	0.06324	2.01287	0.09665
685	0.02859	0.0901	0.02844	0.04368		1.96022	0.06264	1.96022	0.19773	1.94022	0.06231	2.01022	0.09573
686	0.02825	0.08934	0.02812	0.04329		1.95758	0.06185	1.95758	0.19591	1.93758	0.06157	2.00758	0.0948
687	0.02791	0.08858	0.02776	0.0429		1.95495	0.06106	1.95495	0.1941	1.93495	0.06073	2.00495	0.09388
688	0.02757	0.08785	0.02741	0.04252		1.95233	0.06027	1.95233	0.19235	1.93233	0.05992	2.00233	0.09298
689	0.02722	0.08711	0.02704	0.04214		1.94971	0.05946	1.94971	0.19059	1.92971	0.05907	1.99971	0.09208
690	0.0269	0.08637	0.02667	0.04176		1.9471	0.05872	1.9471	0.18883	1.9271	0.05822	1.9971	0.09118
691	0.02657	0.08561	0.02628	0.04139		1.9445	0.05796	1.9445	0.18703	1.9245	0.05733	1.9945	0.09031
692	0.02624	0.08487	0.02587	0.04102		1.94191	0.0572	1.94191	0.18527	1.92191	0.05639	1.99191	0.08944
693	0.02591	0.08412	0.02545	0.04066		1.93932	0.05644	1.93932	0.18349	1.91932	0.05544	1.98932	0.08859
694	0.02559	0.08338	0.02506	0.0403		1.93674	0.0557	1.93674	0.18174	1.91674	0.05455	1.98674	0.08774
695	0.02527	0.08264	0.0247	0.03995		1.93417	0.05496	1.93417	0.18	1.91417	0.05372	1.98417	0.08691
696	0.02496	0.08192	0.02433	0.03959		1.93161	0.05425	1.93161	0.1783	1.91161	0.05288	1.98161	0.08607
697	0.02464	0.08119	0.02399	0.03924		1.92905	0.05352	1.92905	0.17658	1.90905	0.05211	1.97905	0.08525
698	0.02434	0.08047	0.02366	0.0389		1.9265	0.05283	1.9265	0.17488	1.9065	0.05135	1.9765	0.08445
699	0.02403	0.07975	0.02341	0.03855		1.92396	0.05212	1.92396	0.17319	1.90396	0.05077	1.97396	0.08363
700	0.02372	0.07904	0.02321	0.0382		1.92143	0.05141	1.92143	0.17152	1.90143	0.0503	1.97143	0.08281
701	0.02342	0.07832	0.0229	0.03786		1.9189	0.05072	1.9189	0.16983	1.8989	0.0496	1.9689	0.08201
702	0.02311	0.07762	0.02265	0.03752		1.91638	0.05001	1.91638	0.16819	1.89638	0.04902	1.96638	0.08122
703	0.02282	0.07691	0.02234	0.03718		1.91387	0.04935	1.91387	0.16653	1.89387	0.04831	1.96387	0.08042
704	0.02253	0.07621	0.02214	0.03684		1.91136	0.04869	1.91136	0.16489	1.89136	0.04785	1.96136	0.07963
705	0.02223	0.07553	0.022	0.0365		1.90887	0.04801	1.90887	0.1633	1.88887	0.04751	1.95887	0.07884
706	0.02195	0.07482	0.02174	0.03616		1.90637	0.04737	1.90637	0.16165	1.88637	0.04692	1.95637	0.07805
707	0.02166	0.07412	0.02151	0.03582		1.90389	0.04671	1.90389	0.16002	1.88389	0.04639	1.95389	0.07726
708	0.02138	0.07345	0.02121	0.03548		1.90141	0.04607	1.90141	0.15845	1.88141	0.04571	1.95141	0.07647
709	0.02109	0.07274	0.02091	0.03514		1.89894	0.04542	1.89894	0.15681	1.87894	0.04503	1.94894	0.07568
710	0.02081	0.07205	0.02069	0.0348		1.89648	0.04478	1.89648	0.15521	1.87648	0.04452	1.94648	0.0749
711	0.02053	0.07136	0.0204	0.03446		1.89402	0.04415	1.89402	0.15361	1.87402	0.04387	1.94402	0.07411
712	0.02025	0.07066	0.02014	0.03412		1.89157	0.04351	1.89157	0.15199	1.87157	0.04328	1.94157	0.07333
713	0.01998	0.06995	0.01989	0.03377		1.88913	0.0429	1.88913	0.15036	1.86913	0.04271	1.93913	0.07253
714	0.0197	0.06925	0.01958	0.03343		1.88669	0.04227	1.88669	0.14874	1.86669	0.04202	1.93669	0.07175
715	0.01943	0.06853	0.01925	0.03309		1.88427	0.04166	1.88427	0.14709	1.86427	0.04128	1.93427	0.07097
716	0.01914	0.06779	0.01894	0.03275		1.88184	0.04101	1.88184	0.1454	1.86184	0.04059	1.93184	0.07019
717	0.01887	0.06707	0.01871	0.0324		1.87943	0.04041	1.87943	0.14375	1.85943	0.04006	1.92943	0.06939
718	0.0186	0.06633	0.0184	0.03206		1.87702	0.0398	1.87702	0.14206	1.85702	0.03937	1.92702	0.06861
719	0.01833	0.06555	0.01817	0.03171		1.87462	0.0392	1.87462	0.14029	1.85462	0.03885	1.92462	0.06782
720	0.01806	0.06477	0.01793	0.03136		1.87222	0.03859	1.87222	0.13852	1.85222	0.03831	1.92222	0.06702
721	0.01778	0.06399	0.0177	0.03102		1.86983	0.03797	1.86983	0.13676	1.84983	0.0378	1.91983	0.06625
722	0.01752	0.06321	0.01735	0.03067		1.86745	0.03739	1.86745	0.13499	1.84745	0.03702	1.91745	0.06546
723	0.01725	0.06244	0.01703	0.03032		1.86508	0.03678	1.86508	0.13325	1.84508	0.03631	1.91508	0.06466
724	0.01698	0.06166	0.01669	0.02997		1.86271	0.03618	1.86271	0.1315	1.84271	0.03557	1.91271	0.06387
725	0.01671	0.06089	0.01645	0.02963		1.86034	0.03558	1.86034	0.12976	1.84034	0.03503	1.91034	0.0631
726	0.01644	0.0601	0.01619	0.02929		1.85799	0.03498	1.85799	0.12799	1.83799	0.03445	1.90799	0.06234
727	0.01618	0.05933	0.01592	0.02895		1.85564	0.03441	1.85564	0.12626	1.83564	0.03385	1.90564	0.06157
728	0.01591	0.05855	0.01567	0.02861		1.8533	0.03381	1.8533	0.12451	1.8333	0.0333	1.9033	0.06081
729	0.01566	0.05777	0.01535	0.02827		1.85096	0.03326	1.85096	0.12276	1.83096	0.0326	1.90096	0.06004
730	0.0154	0.05699	0.01511	0.02794		1.84863	0.03268	1.84863	0.12102	1.82863	0.03207	1.89863	0.0593
731	0.01513	0.05619	0.01479	0.02761		1.84631	0.03209	1.84631	0.11924	1.82631	0.03136	1.89631	0.05856
732	0.01487	0.05542	0.01457	0.02728		1.84399	0.03151	1.84399	0.11752	1.82399	0.03088	1.89399	0.05782
733	0.01461	0.05465	0.01429	0.02696		1.84168	0.03094	1.84168	0.11581	1.82168	0.03026	1.89168	0.0571
734	0.01435	0.05388	0.01409	0.02665		1.83937	0.03037	1.83937	0.1141	1.81937	0.02982	1.88937	0.05641
735	0.01409	0.05312	0.01387	0.02633		1.83707	0.0298	1.83707	0.11241	1.81707	0.02933	1.88707	0.05569
736	0.01385	0.05236	0.01361	0.02603		1.83478	0.02927	1.83478	0.11072	1.81478	0.02876	1.88478	0.05502
737	0.01359	0.05161	0.01339	0.02572		1.8325	0.0287	1.8325	0.10906	1.8125	0.02828	1.8825	0.05433
738	0.01334	0.05085	0.0132	0.02541		1.83022	0.02816	1.83022	0.10738	1.81022	0.02786	1.88022	0.05364
739	0.0131	0.05011	0.01303	0.02511		1.82794	0.02763	1.82794	0.10574	1.80794	0.02748	1.87794	0.05297
740	0.01285	0.04937	0.01278	0.02481		1.82568	0.02708	1.82568	0.10411	1.80568	0.02694	1.87568	0.0523
741	0.0126	0.04864	0.01257	0.02452		1.82341	0.02654	1.82341	0.1025	1.80341	0.02648	1.87341	0.05165
742	0.01236	0.04793	0.0124	0.02423		1.82116	0.02602	1.82116	0.10093	1.80116	0.0261	1.87116	0.05101
743	0.01212	0.04719	0.01215	0.02394		1.81891	0.02549	1.81891	0.09931	1.79891	0.02556	1.86891	0.05036
744	0.01189	0.04648	0.01207	0.02365		1.81667	0.02499	1.81667	0.09775	1.79667	0.02537	1.86667	0.04972
745	0.01165	0.04575	0.01184	0.02336		1.81443	0.02447	1.81443	0.09614	1.79443	0.02487	1.86443	0.04907
746	0.01142	0.04503	0.01157	0.02306		1.8122	0.02397	1.8122	0.09457	1.7922	0.02429	1.8622	0.04841
747	0.01119	0.04432	0.01141	0.02277		1.80997	0.02347	1.80997	0.09301	1.78997	0.02394	1.85997	0.04777
748	0.01096	0.04362	0.01124	0.02247		1.80775	0.02298	1.80775	0.09148	1.78775	0.02356	1.85775	0.04711
749	0.01073	0.0429	0.01106	0.02218		1.80554	0.02248	1.80554	0.08991	1.78554	0.02317	1.85554	0.04647
750	0.0105	0.0422	0.01083	0.02188		1.80333	0.02198	1.80333	0.08838	1.78333	0.02267	1.85333	0.04581
751	0.01029	0.04148	0.01057	0.02158		1.80113	0.02153	1.80113	0.08682	1.78113	0.02211	1.85113	0.04515
752	0.01007	0.04079	0.01034	0.02129		1.79894	0.02105	1.79894	0.08531	1.77894	0.02162	1.84894	0.04452
753	0.00984	0.04007	0.01008	0.02099		1.79675	0.02056	1.79675	0.08375	1.77675	0.02106	1.84675	0.04386
754	0.00963	0.03938	0.00982	0.0207		1.79456	0.02011	1.79456	0.08225	1.77456	0.0205	1.84456	0.04323
755	0.00941	0.0387	0.0096	0.02041		1.79238	0.01964	1.79238	0.08078	1.77238	0.02003	1.84238	0.04259
756	0.0092	0.03805	0.00945	0.02013		1.79021	0.01918	1.79021	0.07937	1.77021	0.01971	1.84021	0.04198
757	0.00898	0.03737	0.0092	0.01985		1.78804	0.01871	1.78804	0.0779	1.76804	0.01917	1.83804	0.04137
758	0.00877	0.03669	0.0089	0.01956		1.78588	0.01826	1.78588	0.07643	1.76588	0.01853	1.83588	0.04074
759	0.00856	0.03598	0.00865	0.01929		1.78373	0.01781	1.78373	0.0749	1.76373	0.018	1.83373	0.04015
760	0.00835	0.03528	0.00841	0.01901		1.78158	0.01737	1.78158	0.07339	1.76158	0.01749	1.83158	0.03954
761	0.00815	0.03458	0.00818	0.01875		1.77943	0.01694	1.77943	0.07189	1.75943	0.017	1.82943	0.03897
762	0.00794	0.03389	0.00793	0.01849		1.7773	0.01649	1.7773	0.07041	1.7573	0.01647	1.8273	0.03841
763	0.00774	0.03323	0.00773	0.01823		1.77516	0.01607	1.77516	0.06899	1.75516	0.01604	1.82516	0.03784
764	0.00753	0.03255	0.00752	0.01797		1.77304	0.01562	1.77304	0.06753	1.75304	0.0156	1.82304	0.03728
765	0.00733	0.03187	0.00732	0.01771		1.77092	0.01519	1.77092	0.06608	1.75092	0.01517	1.82092	0.03671
766	0.00713	0.03122	0.00714	0.01746		1.7688	0.01477	1.7688	0.06469	1.7488	0.01479	1.8188	0.03617
767	0.00693	0.03055	0.00689	0.0172		1.76669	0.01435	1.76669	0.06326	1.74669	0.01426	1.81669	0.03561
768	0.00673	0.02989	0.00673	0.01695		1.76458	0.01392	1.76458	0.06185	1.74458	0.01392	1.81458	0.03507
769	0.00653	0.02921	0.00655	0.0167		1.76248	0.0135	1.76248	0.0604	1.74248	0.01354	1.81248	0.03453
770	0.00634	0.02853	0.00638	0.01645		1.76039	0.0131	1.76039	0.05896	1.74039	0.01318	1.81039	0.03399
771	0.00614	0.0279	0.00616	0.01621		1.7583	0.01268	1.7583	0.05762	1.7383	0.01272	1.8083	0.03347
772	0.00595	0.02726	0.00596	0.01597		1.75622	0.01228	1.75622	0.05626	1.73622	0.0123	1.80622	0.03296
773	0.00575	0.02662	0.00572	0.01572		1.75414	0.01186	1.75414	0.0549	1.73414	0.0118	1.80414	0.03242
774	0.00557	0.02598	0.00552	0.01549		1.75207	0.01148	1.75207	0.05355	1.73207	0.01138	1.80207	0.03192
775	0.00538	0.02536	0.00531	0.01525		1.75	0.01108	1.75	0.05224	1.73	0.01094	1.8	0.03141
776	0.00519	0.02472	0.00502	0.01501		1.74794	0.01068	1.74794	0.05088	1.72794	0.01033	1.79794	0.03089
777	0.005	0.02409	0.00479	0.01478		1.74588	0.01028	1.74588	0.04956	1.72588	0.00985	1.79588	0.0304
778	0.00482	0.02345	0.00459	0.01455		1.74383	0.00991	1.74383	0.04821	1.72383	0.00943	1.79383	0.02991
779	0.00463	0.02283	0.00437	0.01433		1.74178	0.00951	1.74178	0.0469	1.72178	0.00898	1.79178	0.02944
780	0.00444	0.0222	0.00414	0.0141		1.73974	0.00911	1.73974	0.04558	1.71974	0.0085	1.78974	0.02895
781	0.00425	0.02157	0.00392	0.01388		1.73771	0.00872	1.73771	0.04426	1.71771	0.00804	1.78771	0.02848
782	0.00408	0.02093	0.00369	0.01366		1.73568	0.00837	1.73568	0.04292	1.71568	0.00757	1.78568	0.02801
783	0.0039	0.02031	0.00347	0.01344		1.73365	0.00799	1.73365	0.04162	1.71365	0.00711	1.78365	0.02754
784	0.00371	0.01968	0.00324	0.01322		1.73163	0.0076	1.73163	0.0403	1.71163	0.00663	1.78163	0.02707
785	0.00354	0.01905	0.00301	0.01301		1.72962	0.00724	1.72962	0.03899	1.70962	0.00616	1.77962	0.02662
786	0.00336	0.01843	0.00278	0.01279		1.72761	0.00687	1.72761	0.03769	1.70761	0.00569	1.77761	0.02616
787	0.00318	0.01779	0.00254	0.01258		1.7256	0.0065	1.7256	0.03636	1.7056	0.00519	1.7756	0.02571
788	0.00301	0.01716	0.00231	0.01238		1.7236	0.00615	1.7236	0.03505	1.7036	0.00472	1.7736	0.02529
789	0.00284	0.01652	0.00207	0.01217		1.72161	0.0058	1.72161	0.03372	1.70161	0.00423	1.77161	0.02484
790	0.00267	0.0159	0.00184	0.01197		1.71962	0.00545	1.71962	0.03244	1.69962	0.00375	1.76962	0.02442
791	0.00249	0.01526	0.0016	0.01177		1.71764	0.00508	1.71764	0.03111	1.69764	0.00326	1.76764	0.02399
792	0.00233	0.01462	0.00136	0.01157		1.71566	0.00475	1.71566	0.02979	1.69566	0.00277	1.76566	0.02357
793	0.00216	0.01398	0.00112	0.01137		1.71368	0.0044	1.71368	0.02846	1.69368	0.00228	1.76368	0.02315
794	0.002	0.01334	0.000872964	0.01118		1.71171	0.00407	1.71171	0.02714	1.69171	0.00178	1.76171	0.02275
795	0.00183	0.01271	0.000628366	0.01099		1.70975	0.00372	1.70975	0.02585	1.68975	0.00128	1.75975	0.02235
796	0.00167	0.01207	0.000382313	0.0108		1.70779	0.00339	1.70779	0.02453	1.68779	0.000776916	1.75779	0.02195
797	0.0015	0.01142	0.000134804	0.01061		1.70583	0.00305	1.70583	0.02319	1.68583	0.00027377	1.75583	0.02155
798	0.00135	0.01077	-0.000114159	0.01042		1.70388	0.00274	1.70388	0.02186	1.68388	0.000231697	1.75388	0.02115
799	0.00119	0.01012	-0.000364578	0.01024		1.70194	0.00241	1.70194	0.02053	1.68194	0.000739484	1.75194	0.02077
800	0.00103	0.00946	-0.000616452	0.01006		1.7	0.00209	1.7	0.01918	1.68	0.00125	1.75	0.02039
												--
												--
												--
												--
												--
												--
												--
												--
												--
												--

## Sheet: Fig. 2e
UPS spectra of LaNi-Phen/COF-5
LaNi-Phen/COF-5
Binding Energy (eV)	Intensity (a.u.)
20	105.278
19.98	79.4406
19.96	47.0388
19.94	99.611
19.92	93.9176
19.9	79.3405
19.88	104.44
19.86	112.487
19.84	49.044
19.82	65.3729
19.8	116.462
19.78	96.0916
19.76	64.6615
19.74	74.5898
19.72	57.2073
19.7	101.232
19.68	105.602
19.66	96.5942
19.64	116.547
19.62	161.587
19.6	150.798
19.58	178.758
19.56	134.567
19.54	134.645
19.52	120.35
19.5	105.852
19.48	167.649
19.46	165.32
19.44	197.637
19.42	71.882
19.4	100.2
19.38	76.882
19.36	211.149
19.34	215.172
19.32	254.538
19.3	321.951
19.28	250.838
19.26	160.524
19.24	209.655
19.22	193.242
19.2	277.189
19.18	212.627
19.16	238.026
19.14	272.131
19.12	394.707
19.1	375.557
19.08	383.465
19.06	351.765
19.04	363.125
19.02	437.729
19	431.69
18.98	391.452
18.96	388.437
18.94	356.381
18.92	411.633
18.9	361.02
18.88	440.112
18.86	411.24
18.84	501.31
18.82	525.214
18.8	393.715
18.78	579.101
18.76	560.904
18.74	679.667
18.72	496.954
18.7	530.096
18.68	477.994
18.66	535.203
18.64	690.879
18.62	616.177
18.6	693.307
18.58	774.24
18.56	656.052
18.54	620.063
18.52	613.83
18.5	543.502
18.48	581.228
18.46	681.593
18.44	740.95
18.42	697.448
18.4	601.407
18.38	605.423
18.36	662.551
18.34	552.407
18.32	574.575
18.3	624.056
18.28	662.985
18.26	695.44
18.24	704.235
18.22	665.024
18.2	660.635
18.18	597.519
18.16	547.337
18.14	685.263
18.12	620.17
18.1	647.712
18.08	677.458
18.06	764.806
18.04	648.631
18.02	583.842
18	613.695
17.98	638.064
17.96	559.119
17.94	683.303
17.92	562.58
17.9	745.576
17.88	555.168
17.86	505.962
17.84	515.077
17.82	442.382
17.8	642.449
17.78	740.134
17.76	660.588
17.74	600.005
17.72	541.016
17.7	541.9
17.68	639.882
17.66	616.961
17.64	581.103
17.62	402.016
17.6	634.743
17.58	628.5
17.56	535.87
17.54	497.05
17.52	557.495
17.5	641.766
17.48	582.286
17.46	462.749
17.44	567.438
17.42	651.483
17.4	584.002
17.38	581.968
17.36	589.433
17.34	480.685
17.32	467.731
17.3	504.726
17.28	440.556
17.26	482.071
17.24	547.335
17.22	569.779
17.2	539.651
17.18	425.986
17.16	513.739
17.14	539.631
17.12	414.152
17.1	476.446
17.08	511.553
17.06	420.613
17.04	386.585
17.02	294.082
17	651.329
16.98	703.569
16.96	570.99
16.94	750.19
16.92	626.663
16.9	943.856
16.88	577.8
16.86	489.676
16.84	568.677
16.82	816.107
16.8	1053
16.78	1383.01
16.76	2311.75
16.74	3993.12
16.72	5769.71
16.7	8398.18
16.68	8469.54
16.66	9575.8
16.64	9057.69
16.62	7502.02
16.6	6030.55
16.58	3305.02
16.56	2624.06
16.54	1812.42
16.52	1818.14
16.5	2973.27
16.48	3457.4
16.46	5614.55
16.44	6495.96
16.42	6362.03
16.4	6860.12
16.38	5608.5
16.36	5733.83
16.34	3922.27
16.32	2886.63
16.3	2110.74
16.28	2040.3
16.26	2800.15
16.24	3839.33
16.22	5257.91
16.2	5856.76
16.18	5640.19
16.16	5857.12
16.14	6445.83
16.12	6806.09
16.1	7604.91
16.08	9965.46
16.06	12704.7
16.04	15583.2
16.02	21153.1
16	27833.6
15.98	36751.2
15.96	49174.4
15.94	64351.2
15.92	84747.9
15.9	104358
15.88	134017
15.86	168864
15.84	213104
15.82	265015
15.8	309953
15.78	370139
15.76	412411
15.74	480732
15.72	515218
15.7	563483
15.68	613718
15.66	641400
15.64	678356
15.62	702618
15.6	730449
15.58	747684
15.56	750611
15.54	777847
15.52	780768
15.5	795849
15.48	802382
15.46	804767
15.44	815718
15.42	812153
15.4	834975
15.38	835331
15.36	849586
15.34	859300
15.32	875743
15.3	881118
15.28	899693
15.26	909176
15.24	915271
15.22	933302
15.2	944975
15.18	963584
15.16	978766
15.14	993026
15.12	1009540
15.1	1023950
15.08	1044420
15.06	1061230
15.04	1069280
15.02	1091340
15	1115800
14.98	1130530
14.96	1137060
14.94	1163010
14.92	1170000
14.9	1179830
14.88	1198740
14.86	1214050
14.84	1235820
14.82	1240190
14.8	1254920
14.78	1273120
14.76	1285430
14.74	1287220
14.72	1306170
14.7	1310200
14.68	1324770
14.66	1335700
14.64	1344530
14.62	1354760
14.6	1354550
14.58	1366200
14.56	1365800
14.54	1379470
14.52	1381890
14.5	1387290
14.48	1390190
14.46	1391200
14.44	1396010
14.42	1400160
14.4	1399190
14.38	1409660
14.36	1401520
14.34	1400500
14.32	1397080
14.3	1400410
14.28	1395780
14.26	1397120
14.24	1397280
14.22	1398130
14.2	1387480
14.18	1384390
14.16	1378910
14.14	1376910
14.12	1376250
14.1	1369180
14.08	1369710
14.06	1357470
14.04	1345190
14.02	1341510
14	1334290
13.98	1324040
13.96	1321830
13.94	1307130
13.92	1310880
13.9	1301590
13.88	1294520
13.86	1291720
13.84	1284940
13.82	1279190
13.8	1267340
13.78	1262190
13.76	1249540
13.74	1241770
13.72	1234720
13.7	1222780
13.68	1211760
13.66	1214780
13.64	1203940
13.62	1192200
13.6	1185920
13.58	1173600
13.56	1163760
13.54	1154250
13.52	1144220
13.5	1138940
13.48	1123940
13.46	1119790
13.44	1113490
13.42	1101320
13.4	1095470
13.38	1092290
13.36	1077770
13.34	1068580
13.32	1048810
13.3	1041670
13.28	1040370
13.26	1023310
13.24	1015040
13.22	1013470
13.2	1003050
13.18	991360
13.16	986992
13.14	971453
13.12	963058
13.1	954860
13.08	944516
13.06	934333
13.04	930473
13.02	926488
13	918006
12.98	906225
12.96	896898
12.94	894379
12.92	880338
12.9	878298
12.88	870153
12.86	857095
12.84	844887
12.82	838173
12.8	827097
12.78	823650
12.76	812086
12.74	806430
12.72	797566
12.7	792710
12.68	785336
12.66	772853
12.64	773804
12.62	763206
12.6	754105
12.58	750513
12.56	740857
12.54	733642
12.52	726613
12.5	718869
12.48	716784
12.46	709129
12.44	703214
12.42	690933
12.4	690315
12.38	679253
12.36	669863
12.34	668406
12.32	663164
12.3	656550
12.28	645540
12.26	642643
12.24	633839
12.22	632402
12.2	626665
12.18	620617
12.16	615406
12.14	612099
12.12	608363
12.1	601191
12.08	598762
12.06	593225
12.04	584359
12.02	581202
12	582827
11.98	574526
11.96	570970
11.94	567514
11.92	563882
11.9	555210
11.88	553829
11.86	554082
11.84	556248
11.82	551853
11.8	548624
11.78	541691
11.76	542736
11.74	538836
11.72	537617
11.7	536552
11.68	538808
11.66	535111
11.64	531319
11.62	532322
11.6	529623
11.58	522275
11.56	518482
11.54	521710
11.52	523134
11.5	522677
11.48	517760
11.46	516999
11.44	515226
11.42	518320
11.4	516759
11.38	514270
11.36	514789
11.34	513095
11.32	504066
11.3	504788
11.28	508802
11.26	509511
11.24	505057
11.22	505490
11.2	502552
11.18	504767
11.16	504959
11.14	503169
11.12	505981
11.1	502380
11.08	500398
11.06	497876
11.04	500670
11.02	497767
11	497439
10.98	498010
10.96	497849
10.94	496466
10.92	504449
10.9	493133
10.88	493496
10.86	498523
10.84	501295
10.82	499916
10.8	503089
10.78	502057
10.76	503743
10.74	504132
10.72	501363
10.7	499258
10.68	504832
10.66	510496
10.64	507796
10.62	507910
10.6	514527
10.58	510252
10.56	512931
10.54	512226
10.52	515290
10.5	517816
10.48	516556
10.46	515539
10.44	522254
10.42	523723
10.4	528359
10.38	525865
10.36	527861
10.34	528748
10.32	533292
10.3	531636
10.28	534244
10.26	536147
10.24	534338
10.22	537722
10.2	538159
10.18	533722
10.16	532904
10.14	538498
10.12	537896
10.1	538324
10.08	539981
10.06	543979
10.04	541820
10.02	544995
10	542722
9.98	543080
9.96	542173
9.94	546960
9.92	540505
9.9	541060
9.88	538479
9.86	541447
9.84	543751
9.82	545999
9.8	542411
9.78	550611
9.76	553409
9.74	545199
9.72	541507
9.7	546941
9.68	547858
9.66	548349
9.64	549432
9.62	545406
9.6	542192
9.58	540631
9.56	545825
9.54	549765
9.52	550973
9.5	548989
9.48	546777
9.46	543536
9.44	541520
9.42	544372
9.4	542414
9.38	541377
9.36	537737
9.34	541284
9.32	540254
9.3	540291
9.28	535457
9.26	538002
9.24	538398
9.22	537678
9.2	540806
9.18	540362
9.16	538800
9.14	535263
9.12	534256
9.1	538170
9.08	539542
9.06	535670
9.04	531704
9.02	535611
9	532377
8.98	531981
8.96	534896
8.94	529589
8.92	524371
8.9	527602
8.88	529863
8.86	530650
8.84	533576
8.82	535787
8.8	530616
8.78	528636
8.76	531538
8.74	531910
8.72	532388
8.7	531050
8.68	531167
8.66	532187
8.64	532327
8.62	534329
8.6	529417
8.58	529633
8.56	532658
8.54	533408
8.52	533598
8.5	532711
8.48	528816
8.46	530611
8.44	533523
8.42	531423
8.4	529934
8.38	531088
8.36	528169
8.34	528376
8.32	523697
8.3	527352
8.28	525893
8.26	525022
8.24	525882
8.22	530214
8.2	528022
8.18	530159
8.16	527029
8.14	529134
8.12	528153
8.1	528100
8.08	525473
8.06	526334
8.04	526812
8.02	522344
8	520724
7.98	520964
7.96	524660
7.94	523997
7.92	531807
7.9	523579
7.88	529985
7.86	522854
7.84	522666
7.82	526715
7.8	525903
7.78	522114
7.76	527813
7.74	530929
7.72	523303
7.7	519866
7.68	521873
7.66	525796
7.64	522912
7.62	525255
7.6	524062
7.58	524048
7.56	520435
7.54	522560
7.52	523534
7.5	520249
7.48	522467
7.46	518609
7.44	514842
7.42	514736
7.4	518150
7.38	524106
7.36	522366
7.34	523391
7.32	521621
7.3	519477
7.28	520278
7.26	520811
7.24	522349
7.22	519057
7.2	519221
7.18	525464
7.16	524639
7.14	522002
7.12	518884
7.1	523805
7.08	521441
7.06	521716
7.04	524052
7.02	522938
7	526735
6.98	523154
6.96	522131
6.94	526424
6.92	529429
6.9	524526
6.88	524915
6.86	528180
6.84	524192
6.82	527873
6.8	525644
6.78	524607
6.76	524113
6.74	525631
6.72	532602
6.7	526098
6.68	523805
6.66	525158
6.64	525889
6.62	525710
6.6	522023
6.58	526098
6.56	526592
6.54	524513
6.52	528735
6.5	521640
6.48	525134
6.46	527085
6.44	524810
6.42	525654
6.4	524575
6.38	525873
6.36	521803
6.34	521145
6.32	523900
6.3	522116
6.28	514112
6.26	517801
6.24	521174
6.22	519409
6.2	520418
6.18	517754
6.16	516338
6.14	514416
6.12	520624
6.1	515664
6.08	515762
6.06	510351
6.04	507231
6.02	506752
6	508625
5.98	505178
5.96	509158
5.94	499317
5.92	498604
5.9	499740
5.88	504018
5.86	498430
5.84	494034
5.82	500411
5.8	495087
5.78	491981
5.76	485427
5.74	488762
5.72	486266
5.7	481627
5.68	478637
5.66	476283
5.64	474479
5.62	474461
5.6	471160
5.58	473709
5.56	468435
5.54	462653
5.52	460865
5.5	459182
5.48	459384
5.46	451271
5.44	448224
5.42	449224
5.4	445741
5.38	443244
5.36	440615
5.34	436363
5.32	432372
5.3	428775
5.28	422797
5.26	417694
5.24	413314
5.22	411370
5.2	409075
5.18	403134
5.16	401711
5.14	394370
5.12	392979
5.1	386603
5.08	386029
5.06	377750
5.04	369407
5.02	368283
5	360485
4.98	358026
4.96	352550
4.94	349558
4.92	346981
4.9	336917
4.88	334518
4.86	326511
4.84	320057
4.82	320017
4.8	317035
4.78	308532
4.76	300528
4.74	300412
4.72	293246
4.7	285318
4.68	280031
4.66	274766
4.64	266734
4.62	263431
4.6	256541
4.58	252945
4.56	247618
4.54	241641
4.52	236189
4.5	228489
4.48	223090
4.46	216233
4.44	213135
4.42	204450
4.4	197838
4.38	191611
4.36	182784
4.34	177861
4.32	170731
4.3	165475
4.28	160085
4.26	155038
4.24	146668
4.22	143319
4.2	136908
4.18	125919
4.16	122210
4.14	120752
4.12	113670
4.1	108155
4.08	102812
4.06	97053.9
4.04	92180.6
4.02	88285.9
4	86899.1
3.98	83157.5
3.96	79977.3
3.94	74285
3.92	71305.1
3.9	71114.6
3.88	68392.2
3.86	64621.7
3.84	63597.1
3.82	60928.7
3.8	60465.8
3.78	58227
3.76	58185.5
3.74	56544.1
3.72	54632.1
3.7	55960.6
3.68	55226.5
3.66	53847.5
3.64	53343
3.62	53585.1
3.6	54187
3.58	53835.5
3.56	53816.3
3.54	55613.9
3.52	54363.2
3.5	55821.6
3.48	54906.9
3.46	55126
3.44	55399.6
3.42	58577.3
3.4	59274.5
3.38	59699.7
3.36	60929.8
3.34	60510.5
3.32	60883.5
3.3	59846.6
3.28	62004.3
3.26	61924.7
3.24	62762.6
3.22	61374.4
3.2	62309.9
3.18	62751.1
3.16	62522.4
3.14	62731.8
3.12	63644.1
3.1	62289.3
3.08	63375.1
3.06	64269.5
3.04	63558.3
3.02	61570.1
3	59499
2.98	58651.3
2.96	56755.3
2.94	57331.2
2.92	56679.9
2.9	55714.1
2.88	54302.8
2.86	53149.7
2.84	51635
2.82	48153.2
2.8	47344.7
2.78	46345.9
2.76	43928
2.74	42528.8
2.72	40740.8
2.7	39138.3
2.68	37950.8
2.66	35438.9
2.64	34400.1
2.62	32917.5
2.6	31001.8
2.58	29788.1
2.56	28992.3
2.54	26928
2.52	26485.3
2.5	25358.7
2.48	25147
2.46	23006
2.44	21835.5
2.42	21948.3
2.4	20923
2.38	20065.9
2.36	19171.2
2.34	18318.6
2.32	18586
2.3	16885.6
2.28	16493.8
2.26	17172.1
2.24	16168.1
2.22	15456.4
2.2	15302.9
2.18	14681.1
2.16	14111.3
2.14	14016
2.12	13694
2.1	13228.5
2.08	12156.6
2.06	12358.8
2.04	12789.8
2.02	12668.4
2	11654.9
1.98	11315.9
1.96	10584
1.94	11057.6
1.92	10930.6
1.9	11122.2
1.88	9568.97
1.86	9003.3
1.84	9716.91
1.82	9642.88
1.8	9487.53
1.78	8918.44
1.76	9089.71
1.74	8461.77
1.72	8629.87
1.7	8322.72
1.68	7649.4
1.66	7347.96
1.64	7354.24
1.62	6680.85
1.6	7440.87
1.58	7401.11
1.56	6956.62
1.54	6210.55
1.52	6620.56
1.5	6476.07
1.48	6377.51
1.46	6295.15
1.44	5432.97
1.42	5690.26
1.4	5271.14
1.38	5024.58
1.36	5181.29
1.34	4704.3
1.32	5326.31
1.3	4323.97
1.28	4457.6
1.26	4230.43
1.24	3940.13
1.22	4154.01
1.2	3867.3
1.18	3510.98
1.16	3448.94
1.14	3459.23
1.12	3331.05
1.1	3148.15
1.08	3222.44
1.06	2842.12
1.04	2683.9
1.02	2546.63
1	2486.33
0.98	2158.01
0.96	2064.45
0.94	1951.18
0.92	1945.08
0.9	1880.96
0.88	1696.48
0.86	1551.92
0.84	1624.48
0.82	1351.28
0.8	1203.88
0.78	1225.88
0.76	1360.43
0.74	1141.03
0.72	1066.15
0.7	1180.36
0.68	884.627
0.66	957.096
0.64	827.584
0.62	761.891
0.6	709.984
0.58	680.523
0.56	600.944
0.54	490.594
0.52	548.039
0.5	403.868
0.48	443.167
0.46	626.375
0.44	428.016
0.42	502.261
0.4	411.727
0.38	409.786
0.36	271.313
0.34	345.858
0.32	442.38
0.3	470.176
0.28	399.731
0.26	378.836
0.24	338.8
0.22	346.516
0.2	351.054
0.18	350.951
0.16	259.571
0.14	284.102
0.12	338.602
0.1	243.012
0.08	210.598
0.06	301.758
0.04	236.186
0.02	251.983
0	141.448
-0.02	212.461
-0.04	174.123
-0.06	223.367
-0.08	224.127
-0.1	179.576
-0.12	132.197
-0.14	134.009
-0.16	240.763
-0.18	123.216
-0.2	153.168
-0.22	199.202
-0.24	158.826
-0.26	142.126
-0.28	111.605
-0.3	48.4238
-0.32	113.485
-0.34	96.2341
-0.36	167.06
-0.38	124.02
-0.4	159.342
-0.42	86.5298
-0.44	41.4234
-0.46	71.2529
-0.48	38.94
-0.5	83.4046
-0.52	88.6267
-0.54	120.644
-0.56	185.414
-0.58	84.0224
-0.6	108.599
-0.62	87.5194
-0.64	152.372
-0.66	108.697
-0.68	40.0892
-0.7	51.6118
-0.72	51.6963
-0.74	80.2521
-0.76	105.258
-0.78	53.6102
-0.8	93.3774
-0.82	25.2945
-0.84	40.016
-0.86	39.1
-0.88	53.6839
-0.9	95.2025
-0.92	42.8547
-0.94	39.9428
-0.96	42.5414
-0.98	19.6279
-1	57.8387
-1.02	54.0304
-1.04	36.6859
-1.06	37.6639
-1.08	11.7891
-1.1	25.6771
-1.12	34.3469
-1.14	39.018
-1.16	42.05
-1.18	46.7743
-1.2	12.2137
-1.22	22.2401
-1.24	43.0128
-1.26	56.9072
-1.28	31.7971
-1.3	14.6659
-1.32	11.449
-1.34	0
-1.36	0
-1.38	0
-1.4	16.6779
-1.42	72.996
-1.44	82.106
-1.46	26.1148
-1.48	46.0496
-1.5	35.0184
-1.52	51.8363
-1.54	47.1677
-1.56	2.18527
-1.58	9.2549
-1.6	30.7611
-1.62	22.12
-1.64	18.932
-1.66	18.972
-1.68	9.37495
-1.7	47.1989
-1.72	23.4582
-1.74	8.21889
-1.76	11.7891
-1.78	17.8227
-1.8	2.18527
-1.82	8.33894
-1.84	37.7107
-1.86	31.7971
-1.88	20.1192
-1.9	42.09
-1.92	43.8643
-1.94	16.1597
-1.96	0
-1.98	0
-2	17.8227
-2.02	3.22129
-2.04	18.972
-2.06	0
-2.08	24.7767
-2.1	43.5862
-2.12	28.1068
-2.14	23.5782
-2.16	0
-2.18	17.8227
-2.2	2.18527
-2.22	8.55902
-2.24	12.485
-2.26	18.972
-2.28	0
-2.3	1.03601
-2.32	27.3109
-2.34	20.2281
-2.36	19.7879
-2.38	12.7051
-2.4	27.531
-2.42	19.6679
-2.44	11.7891
-2.46	43.8643
-2.48	33.2777
-2.5	71.5198
-2.52	40.7851
-2.54	30.6411
-2.56	1.03601
-2.58	27.1909
-2.6	20.3481
-2.62	11.449
-2.64	8.21889
-2.66	11.7891
-2.68	0
-2.7	0
-2.72	8.33894
-2.74	29.4918
-2.76	10.5242
-2.78	42.3481
-2.8	43.2461
-2.82	23.8207
-2.84	59.904
-2.86	75.7659
-2.88	46.6963
-2.9	0
-2.92	0
-2.94	0
-2.96	22.4602
-2.98	17.5558
-3	17.8227
-3.02	11.7803
-3.04	30.421
-3.06	14.9372
-3.08	34.4538
-3.1	38.8599
-3.12	20.3481
-3.14	11.449
-3.16	0
-3.18	8.33894
-3.2	11.6691
-3.22	8.33894
-3.24	29.2629
-3.26	42.4302
-3.28	0
-3.3	0
-3.32	0
-3.34	8.33894
-3.36	11.6691
-3.38	0
-3.4	17.8227
-3.42	10.7443
-3.44	11.449
-3.46	0
-3.48	26.3818
-3.5	31.457
-3.52	2.18527
-3.54	0
-3.56	16.6779
-3.58	31.8972
-3.6	11.449
-3.62	17.118
-3.64	39.4558
-3.66	23.4582
-3.68	8.55902
-3.7	33.9092
-3.72	17.5558
-3.74	8.21889
-3.76	20.1281
-3.78	11.6691
-3.8	0
-3.82	0
-3.84	0
-3.86	0
-3.88	0
-3.9	8.21889
-3.92	20.008
-3.94	11.7891
-3.96	0
-3.98	31.7239
-4	16.8511
-4.02	20.8239
-4.04	38.98
-4.06	20.008
-4.08	19.888
-4.1	29.6118
-4.12	27.1821
-4.14	43.3661
-4.16	11.6691
-4.18	8.21889
-4.2	11.7891
-4.22	8.55902
-4.24	19.7879
-4.26	20.2281
-4.28	11.449
-4.3	9.59504
-4.32	38.7599
-4.34	20.2281
-4.36	11.449
-4.38	0
-4.4	8.33894
-4.42	36.906
-4.44	51.9052
-4.46	66.7623
-4.48	16.1597
-4.5	8.21889
-4.52	28.6871
-4.54	31.6771
-4.56	12.485
-4.58	27.1909
-4.6	21.3842
-4.62	49.2797
-4.64	30.4122
-4.66	33.8691
-4.68	56.916
-4.7	0
-4.72	0
-4.74	0
-4.76	26.1617
-4.78	22.1933
-4.8	11.6691
-4.82	0
-4.84	1.03601
-4.86	18.972
-4.88	17.118
-4.9	31.1168
-4.92	12.8251
-4.94	27.1909
-4.96	11.7891
-4.98	27.4178
-5	49.5042

## Sheet: Fig. 3a
Ni K-edge Fourier transformed EXAFS spectra
Radial distance/Å	FTk3c(k) (Å-4)
	Ni foil	LaNi-Phen/COF-5	NiO	LaNi5
0	0.03122	0.13253	0.3498	0.12336
0.03068	0.05133	0.15197	0.36883	0.11793
0.06136	0.08647	0.19562	0.41729	0.10268
0.09204	0.123	0.24317	0.47795	0.08113
0.12272	0.15853	0.28304	0.53574	0.06169
0.1534	0.19263	0.30877	0.5802	0.05999
0.18408	0.22576	0.31655	0.60465	0.07984
0.21476	0.25896	0.30457	0.60545	0.10665
0.24544	0.29364	0.27325	0.58195	0.1301
0.27612	0.33126	0.22614	0.53677	0.14518
0.3068	0.37296	0.17334	0.47677	0.14966
0.33748	0.41934	0.14102	0.41444	0.14353
0.36816	0.47023	0.16514	0.36878	0.12942
0.39884	0.52481	0.23345	0.35942	0.11379
0.42951	0.58169	0.31308	0.3898	0.10755
0.46019	0.63915	0.38529	0.44274	0.11947
0.49087	0.69534	0.4388	0.49756	0.14573
0.52155	0.74847	0.4656	0.5422	0.17564
0.55223	0.79697	0.4604	0.5771	0.20019
0.58291	0.83967	0.4212	0.61772	0.21319
0.61359	0.87591	0.35161	0.69318	0.21062
0.64427	0.90572	0.26875	0.83249	0.19034
0.67495	0.92985	0.22953	1.04607	0.15192
0.70563	0.94993	0.31049	1.32385	0.09665
0.73631	0.96849	0.47888	1.64505	0.02776
0.76699	0.98889	0.68176	1.98508	0.05396
0.79767	1.01513	0.89378	2.3181	0.13981
0.82835	1.05141	1.09957	2.6184	0.22748
0.85903	1.10155	1.28755	2.86182	0.31286
0.88971	1.16837	1.44889	3.02761	0.39323
0.92039	1.25311	1.5776	3.10069	0.46754
0.95107	1.3553	1.67092	3.07439	0.53653
0.98175	1.47285	1.72964	2.95396	0.60227
1.01243	1.60225	1.75824	2.76149	0.66705
1.04311	1.73888	1.76474	2.54256	0.73187
1.07379	1.87723	1.76016	2.37178	0.79514
1.10447	2.01099	1.75741	2.34144	0.85203
1.13515	2.13321	1.76966	2.51282	0.89486
1.16583	2.2364	1.80824	2.86904	0.91407
1.19651	2.31273	1.88089	3.33746	0.89963
1.22718	2.35435	1.99105	3.8406	0.84239
1.25786	2.35385	2.13845	4.31952	0.73533
1.28854	2.30519	2.32026	4.7374	0.57475
1.31922	2.20518	2.53197	5.07929	0.36158
1.3499	2.05647	2.76767	5.35205	0.11148
1.38058	1.87372	3.01978	5.58334	0.22379
1.41126	1.69602	3.27872	5.81701	0.5502
1.44194	1.6051	3.53289	6.10215	0.89039
1.47262	1.71739	3.76908	6.47672	1.22091
1.5033	2.10332	3.97312	6.95183	1.52027
1.53398	2.7404	4.13096	7.50549	1.76883
1.56466	3.57509	4.22972	8.0882	1.95218
1.59534	4.56617	4.25879	8.63507	2.06657
1.62602	5.68574	4.21077	9.07819	2.12755
1.6567	6.91246	4.08218	9.3563	2.18166
1.68738	8.22714	3.87393	9.42157	2.31371
1.71806	9.61061	3.59149	9.24464	2.62641
1.74874	11.0428	3.24473	8.81836	3.18673
1.77942	12.5023	2.84758	8.16103	3.9968
1.8101	13.9667	2.41754	7.31962	5.01701
1.84078	15.4127	1.97522	6.37386	6.19492
1.87146	16.8163	1.54447	5.44108	7.47661
1.90214	18.1535	1.1539	4.67434	8.80866
1.93282	19.4009	0.84153	4.22409	10.1384
1.9635	20.536	0.65706	4.13457	11.4146
1.99418	21.538	0.62365	4.27498	12.5886
2.02485	22.3881	0.67994	4.42869	13.6159
2.05553	23.0701	0.74315	4.41312	14.4579
2.08621	23.5709	0.76955	4.12427	15.0832
2.11689	23.8809	0.74454	3.56141	15.4695
2.14757	23.994	0.66805	2.92836	15.6035
2.17825	23.9084	0.54826	2.88079	15.4825
2.20893	23.6259	0.40078	4.06643	15.1132
2.23961	23.1527	0.25842	6.18234	14.5122
2.27029	22.4986	0.21416	8.80492	13.7042
2.30097	21.6773	0.32528	11.6976	12.721
2.33165	20.7059	0.48569	14.694	11.5996
2.36233	19.6043	0.64149	17.6498	10.3803
2.39301	18.3949	0.77551	20.4314	9.10474
2.42369	17.102	0.88054	22.9174	7.81381
2.45437	15.7514	0.95395	25.0019	6.54586
2.48505	14.369	0.99626	26.5988	5.33509
2.51573	12.9809	1.01034	27.6463	4.21039
2.54641	11.6121	1.00076	28.1089	3.19454
2.57709	10.286	0.97316	27.9792	2.3042
2.60777	9.02343	0.93358	27.2776	1.55093
2.63845	7.84181	0.88784	26.0503	0.94517
2.66913	6.75445	0.84103	24.3663	0.51333
2.69981	5.76972	0.79703	22.3133	0.35047
2.73049	4.89044	0.75825	19.9918	0.44457
2.76117	4.11383	0.7255	17.5098	0.5653
2.79185	3.43228	0.69809	14.9762	0.63465
2.82252	2.83564	0.67418	12.4952	0.64773
2.8532	2.31581	0.65114	10.1609	0.6153
2.88388	1.87485	0.62611	8.05194	0.55513
2.91456	1.53828	0.59652	6.22797	0.49426
2.94524	1.36657	0.56059	4.72514	0.47159
2.97592	1.42278	0.5179	3.55174	0.52097
3.0066	1.69351	0.47001	2.68326	0.63956
3.03728	2.10413	0.42119	2.06253	0.79886
3.06796	2.58947	0.37901	1.61565	0.97221
3.09864	3.10855	0.35371	1.2844	1.14039
3.12932	3.63492	0.35379	1.05396	1.2893
3.16	4.14951	0.37937	0.94762	1.40826
3.19068	4.6376	0.42148	0.97127	1.48944
3.22136	5.08762	0.46821	1.07303	1.52784
3.25204	5.49087	0.5094	1.19156	1.52144
3.28272	5.84155	0.5379	1.30696	1.4712
3.3134	6.1368	0.54945	1.4531	1.38105
3.34408	6.3768	0.54259	1.70321	1.25763
3.37476	6.56471	0.51878	2.12267	1.10994
3.40544	6.70656	0.48288	2.72671	0.94902
3.43612	6.81091	0.44394	3.48664	0.78788
3.4668	6.8884	0.4155	4.35513	0.64208
3.49748	6.95102	0.41278	5.28094	0.53096
3.52816	7.01119	0.44421	6.21462	0.47617
3.55884	7.08068	0.50544	7.11154	0.4897
3.58952	7.16952	0.58435	7.93424	0.56228
3.62019	7.28498	0.66867	8.65445	0.67616
3.65087	7.43092	0.749	9.25441	0.81971
3.68155	7.60769	0.81873	9.72743	0.98732
3.71223	7.81238	0.87344	10.0772	1.1749
3.74291	8.03955	0.91046	10.3162	1.37719
3.77359	8.28213	0.92844	10.4621	1.587
3.80427	8.53228	0.9272	10.5347	1.79551
3.83495	8.78218	0.90753	10.5507	1.99314
3.86563	9.02456	0.87121	10.5208	2.17041
3.89631	9.25307	0.82104	10.4473	2.31879
3.92699	9.46242	0.76114	10.3235	2.43141
3.95767	9.64844	0.69733	10.1367	2.5036
3.98835	9.80802	0.63758	9.87125	2.53325
4.01903	9.93902	0.59192	9.51337	2.52099
4.04971	10.0401	0.57051	9.05567	2.4703
4.08039	10.1107	0.57936	8.50132	2.38737
4.11107	10.1509	0.61644	7.86809	2.28092
4.14175	10.1612	0.67282	7.19241	2.16185
4.17243	10.1428	0.73724	6.53359	2.04262
4.20311	10.0974	0.79956	5.97584	1.93623
4.23379	10.0272	0.85188	5.61986	1.8546
4.26447	9.93497	0.88865	5.55155	1.80637
4.29515	9.82391	0.90638	5.79565	1.7949
4.32583	9.69777	0.9035	6.29975	1.81756
4.35651	9.56067	0.88021	6.96853	1.86689
4.38719	9.41693	0.83828	7.70642	1.93303
4.41786	9.27085	0.78094	8.4373	2.00588
4.44854	9.12649	0.71263	9.10671	2.07652
4.47922	8.9873	0.63883	9.67822	2.13774
4.5099	8.85584	0.56576	10.1295	2.18404
4.54058	8.73351	0.49995	10.4491	2.21145
4.57126	8.62038	0.44737	10.6339	2.21737
4.60194	8.5151	0.41204	10.6867	2.20041
4.63262	8.41501	0.39441	10.6147	2.1603
4.6633	8.3163	0.39115	10.4273	2.09789
4.69398	8.21436	0.39692	10.1346	2.01508
4.72466	8.10412	0.40671	9.74609	1.91479
4.75534	7.98049	0.41712	9.26971	1.80087
4.78602	7.83869	0.42637	8.71134	1.67789
4.8167	7.67459	0.43369	8.07472	1.55097
4.84738	7.485	0.43874	7.36193	1.42537
4.87806	7.26779	0.44111	6.57416	1.30605
4.90874	7.022	0.44016	5.71283	1.19711
4.93942	6.74789	0.43506	4.78086	1.10123
4.9701	6.44692	0.42497	3.78431	1.01914
5.00078	6.12158	0.40939	2.73539	0.94959
5.03146	5.77535	0.38833	1.66407	0.88964
5.06214	5.41248	0.36251	0.73342	0.83548
5.09282	5.03786	0.33347	1.01021	0.78328
5.1235	4.65675	0.30354	2.06751	0.72997
5.15418	4.27465	0.27567	3.1853	0.67362
5.18486	3.89705	0.25314	4.27227	0.61354
5.21553	3.52922	0.23879	5.29063	0.55015
5.24621	3.17609	0.23404	6.21107	0.48478
5.27689	2.84199	0.23844	7.008	0.41932
5.30757	2.53056	0.25014	7.65925	0.35604
5.33825	2.24457	0.26707	8.14685	0.29726
5.36893	1.98588	0.28775	8.45781	0.24522
5.39961	1.75534	0.31139	8.5849	0.2018
5.43029	1.55287	0.33756	8.52723	0.16832
5.46097	1.37759	0.36576	8.29059	0.14509
5.49165	1.22804	0.39522	7.88752	0.13101
5.52233	1.10257	0.42473	7.33714	0.12386
5.55301	0.99969	0.45279	6.66473	0.12111
5.58369	0.91843	0.47778	5.90123	0.12082
5.61437	0.85841	0.49822	5.08281	0.12178
5.64505	0.81962	0.51294	4.25094	0.12324
5.67573	0.80185	0.52121	3.45346	0.12463
5.70641	0.80405	0.52286	2.74758	0.12541
5.73709	0.82396	0.51825	2.20233	0.1251
5.76777	0.85823	0.50822	1.88502	0.12347
5.79845	0.90296	0.494	1.80687	0.12067
5.82913	0.95422	0.47701	1.88492	0.11746
5.85981	1.00845	0.45871	2.00542	0.11517
5.89049	1.06267	0.44035	2.08981	0.11547
5.92117	1.11449	0.42284	2.09995	0.11979
5.95185	1.16215	0.40665	2.02422	0.12852
5.98253	1.20437	0.39183	1.86736	0.14082
6.0132	1.24034	0.37815	1.64536	0.15501
6.04388	1.26954	0.36524	1.38375	0.16915
6.07456	1.29172	0.3528	1.11951	0.18147
6.10524	1.30676	0.34071	0.90668	0.19053
6.13592	1.31459	0.32901	0.81219	0.1953
6.1666	1.31513	0.31793	0.86209	0.19524
6.19728	1.3082	0.30771	1.00049	0.19032
6.22796	1.29354	0.29851	1.15469	0.18108
6.25864	1.27076	0.2903	1.27927	0.16876
6.28932	1.23938	0.2828	1.3507	0.15542
6.32	1.19885	0.27558	1.35781	0.14393
6.35068	1.14864	0.26809	1.29672	0.13764
6.38136	1.08826	0.25982	1.16839	0.13912
6.41204	1.01736	0.25041	0.97714	0.14858
6.44272	0.93579	0.23972	0.7298	0.16383
6.4734	0.8437	0.22784	0.43505	0.18167
6.50408	0.74165	0.21513	0.10493	0.19923
6.53476	0.63079	0.20215	0.26071	0.21433
6.56544	0.51337	0.18958	0.63635	0.22559
6.59612	0.39405	0.17817	1.01742	0.23232
6.6268	0.28451	0.16855	1.39187	0.23454
6.65748	0.2181	0.16117	1.74821	0.23299
6.68816	0.24638	0.15618	2.07541	0.22912
6.71884	0.3523	0.15342	2.36315	0.22509
6.74952	0.4893	0.15251	2.60214	0.22355
6.7802	0.63713	0.153	2.78451	0.22705
6.81087	0.78784	0.15451	2.90414	0.23728
6.84155	0.9373	0.15685	2.95694	0.25445
6.87223	1.08277	0.16005	2.94109	0.27733
6.90291	1.22219	0.16439	2.85716	0.30388
6.93359	1.35387	0.17033	2.7081	0.33187
6.96427	1.47646	0.17843	2.4992	0.35925
6.99495	1.58884	0.18921	2.23817	0.38436
7.02563	1.69015	0.20305	1.93531	0.40593
7.05631	1.77972	0.22012	1.60467	0.42309
7.08699	1.85711	0.24033	1.26758	0.43534
7.11767	1.92203	0.26336	0.9633	0.4425
7.14835	1.97436	0.28874	0.77304	0.44467
7.17903	2.01408	0.3159	0.80179	0.44218
7.20971	2.04129	0.34421	1.02841	0.43554
7.24039	2.05617	0.37301	1.34283	0.42534
7.27107	2.05895	0.40165	1.67653	0.41224
7.30175	2.04989	0.42952	1.99656	0.39688
7.33243	2.02931	0.45602	2.28408	0.37985
7.36311	1.99755	0.48063	2.52618	0.36164
7.39379	1.95498	0.50286	2.71311	0.34263
7.42447	1.90203	0.52231	2.83761	0.32309
7.45515	1.83918	0.53864	2.89489	0.3032
7.48583	1.76695	0.55164	2.88284	0.28305
7.51651	1.686	0.56118	2.80238	0.2627
7.54719	1.59704	0.56728	2.65774	0.24219
7.57787	1.50093	0.57013	2.45671	0.22156
7.60854	1.39861	0.57008	2.21089	0.2009
7.63922	1.29119	0.56767	1.93607	0.18028
7.6699	1.17991	0.56362	1.65293	0.15982
7.70058	1.06618	0.5588	1.38831	0.13964
7.73126	0.95159	0.55416	1.17593	0.11984
7.76194	0.83801	0.55067	1.0507	0.10051
7.79262	0.72768	0.5492	1.02826	0.08173
7.8233	0.6234	0.55037	1.0868	0.06356
7.85398	0.52897	0.55452	1.1835	0.04616
7.88466	0.44959	0.56158	1.28237	0.03002
7.91534	0.39209	0.57117	1.36308	0.01772
7.94602	0.36325	0.58261	1.41854	0.01847
7.9767	0.36546	0.59506	1.45109	0.03108
8.00738	0.39372	0.60765	1.46962	0.04664
8.03806	0.43889	0.61953	1.48667	0.06289
8.06874	0.49275	0.63001	1.51493	0.07927
8.09942	0.54975	0.63856	1.5635	0.0955
8.1301	0.60656	0.64484	1.63504	0.11139
8.16078	0.66134	0.64874	1.72547	0.12675
8.19146	0.71316	0.65035	1.82604	0.14136
8.22214	0.7616	0.64995	1.92639	0.15505
8.25282	0.80658	0.648	2.01687	0.1676
8.2835	0.84822	0.64513	2.08995	0.17884
8.31418	0.88671	0.64205	2.1407	0.18859
8.34486	0.92227	0.63952	2.16664	0.1967
8.37554	0.95509	0.63828	2.16744	0.20303
8.40621	0.98533	0.63891	2.14431	0.20748
8.43689	1.01306	0.64179	2.09962	0.20996
8.46757	1.03827	0.64697	2.03648	0.21041
8.49825	1.06085	0.6542	1.95862	0.2088
8.52893	1.08064	0.66288	1.87053	0.20512
8.55961	1.09741	0.67217	1.7777	0.1994
8.59029	1.11085	0.68106	1.68698	0.1917
8.62097	1.12065	0.68845	1.60659	0.18212
8.65165	1.12647	0.69331	1.54545	0.17081
8.68233	1.12798	0.69469	1.51144	0.15796
8.71301	1.12486	0.69182	1.50883	0.14383
8.74369	1.11685	0.68413	1.53614	0.12877
8.77437	1.1037	0.67128	1.58594	0.11321
8.80505	1.08526	0.65314	1.64672	0.09776
8.83573	1.06143	0.6298	1.70557	0.08325
8.86641	1.03219	0.60153	1.75042	0.07087
8.89709	0.99762	0.56876	1.77147	0.06221
8.92777	0.95787	0.53206	1.76187	0.05879
8.95845	0.91319	0.49211	1.71808	0.06096
8.98913	0.86391	0.44965	1.63994	0.06738
9.01981	0.81043	0.40548	1.53068	0.07606
9.05049	0.75326	0.36046	1.39685	0.08535
9.08117	0.69295	0.31541	1.24826	0.09417
9.11185	0.63011	0.2712	1.09782	0.10182
9.14253	0.56541	0.22863	0.96109	0.10786
9.17321	0.49954	0.18846	0.8543	0.11203
9.20388	0.43322	0.15137	0.7894	0.11415
9.23456	0.36718	0.11793	0.76691	0.11418
9.26524	0.30215	0.08853	0.77392	0.11212
9.29592	0.23886	0.06337	0.79099	0.10802
9.3266	0.17812	0.04232	0.80054	0.10201
9.35728	0.12093	0.02488	0.79057	0.09425
9.38796	0.06956	0.01014	0.7547	0.08494
9.41864	0.03595	0.00373	0.69102	0.07432
9.44932	0.05308	0.0171	0.60104	0.06266
9.48	0.09069	0.032	0.4888	0.05027
9.51068	0.12795	0.04901	0.36035	0.03747
9.54136	0.16189	0.06841	0.22445	0.02465
9.57204	0.19194	0.09014	0.10432	0.01245
9.60272	0.21802	0.11392	0.12015	0.00546
9.6334	0.24027	0.13936	0.23912	0.01367
9.66408	0.25897	0.16606	0.36059	0.0236
9.69476	0.27447	0.19363	0.47024	0.0325
9.72544	0.28719	0.22177	0.56423	0.03996
9.75612	0.29758	0.25022	0.64142	0.04579
9.7868	0.30611	0.27885	0.70216	0.04988
9.81748	0.31321	0.30755	0.74782	0.0522
9.84816	0.3193	0.3363	0.78041	0.0528
9.87884	0.32474	0.36506	0.80219	0.05178
9.90952	0.32978	0.3938	0.81532	0.04931
9.9402	0.33464	0.42244	0.82167	0.04561
9.97088	0.33942	0.4508	0.82266	0.04092

## Sheet: Fig. 3b
La L3-edge Fourier transformed EXAFS spectra
Radial distance/Å	FTk3c(k) (Å−4)
	La2O3	LaNi-Phen/COF-5	LaNi5
0.03068	0.13501	0.26101	0.02755
0.06136	0.15418	0.24603	0.02577
0.09204	0.1785	0.22305	0.02096
0.12272	0.20274	0.19527	0.01608
0.1534	0.22295	0.16767	0.01975
0.18408	0.23704	0.14714	0.0342
0.21476	0.24343	0.14056	0.05444
0.24544	0.24141	0.14933	0.07831
0.27612	0.23118	0.16758	0.10486
0.3068	0.21333	0.18762	0.13343
0.33748	0.1897	0.20395	0.16346
0.36816	0.16328	0.2136	0.19444
0.39884	0.13948	0.21578	0.22595
0.42951	0.12653	0.21166	0.25764
0.46019	0.13204	0.20446	0.28924
0.49087	0.15496	0.19931	0.32062
0.52155	0.1876	0.20206	0.35175
0.55223	0.22278	0.2164	0.3827
0.58291	0.25541	0.24162	0.41366
0.61359	0.28236	0.27341	0.44491
0.64427	0.30126	0.30646	0.47677
0.67495	0.31054	0.33604	0.50957
0.70563	0.30905	0.35859	0.54358
0.73631	0.29636	0.37182	0.579
0.76699	0.27265	0.37479	0.61589
0.79767	0.23861	0.36799	0.65415
0.82835	0.19548	0.35345	0.69349
0.85903	0.14595	0.33485	0.73347
0.88971	0.09651	0.31736	0.77346
0.92039	0.06983	0.30678	0.81272
0.95107	0.09879	0.30765	0.85037
0.98175	0.15689	0.32092	0.88548
1.01243	0.22111	0.34361	0.91706
1.04311	0.28429	0.37066	0.94412
1.07379	0.34291	0.39731	0.96569
1.10447	0.39471	0.42041	0.98088
1.13515	0.43811	0.43908	0.98883
1.16583	0.47189	0.45492	0.98884
1.19651	0.49525	0.47195	0.98029
1.22718	0.50803	0.49597	0.96271
1.25786	0.51021	0.53296	0.9358
1.28854	0.50243	0.58704	0.89941
1.31922	0.48536	0.65899	0.85355
1.3499	0.4599	0.74649	0.79841
1.38058	0.42726	0.84522	0.73434
1.41126	0.38841	0.95016	0.66187
1.44194	0.34466	1.0564	0.58165
1.47262	0.2975	1.15954	0.49449
1.5033	0.25034	1.25587	0.40135
1.53398	0.21096	1.34252	0.30328
1.56466	0.19635	1.41734	0.20152
1.59534	0.22584	1.47894	0.09788
1.62602	0.30056	1.52653	0.02367
1.6567	0.40906	1.55983	0.11921
1.68738	0.54329	1.57889	0.22397
1.71806	0.69895	1.58403	0.32716
1.74874	0.87334	1.57569	0.42726
1.77942	1.06426	1.55439	0.52314
1.8101	1.26893	1.52076	0.61387
1.84078	1.48426	1.47554	0.69862
1.87146	1.7066	1.41969	0.77675
1.90214	1.93174	1.35445	0.84779
1.93282	2.15513	1.28146	0.91143
1.9635	2.37204	1.20276	0.96757
1.99418	2.5774	1.12082	1.01631
2.02485	2.7664	1.03846	1.05794
2.05553	2.93414	0.95866	1.09297
2.08621	3.07641	0.8843	1.1221
2.11689	3.1892	0.81774	1.14621
2.14757	3.26926	0.76046	1.16636
2.17825	3.31398	0.71264	1.18371
2.20893	3.32185	0.67313	1.19955
2.23961	3.29201	0.63969	1.21516
2.27029	3.22481	0.60958	1.23181
2.30097	3.12165	0.58019	1.25066
2.33165	2.9848	0.5496	1.27268
2.36233	2.81768	0.51689	1.29862
2.39301	2.62465	0.48235	1.32891
2.42369	2.41106	0.44744	1.36369
2.45437	2.18313	0.41467	1.4028
2.48505	1.94801	0.38729	1.44579
2.51573	1.7136	0.36864	1.492
2.54641	1.48881	0.36102	1.54058
2.57709	1.28319	0.36466	1.59057
2.60777	1.10688	0.37753	1.64092
2.63845	0.96915	0.39612	1.69055
2.66913	0.87553	0.4166	1.7384
2.69981	0.8239	0.43557	1.7834
2.73049	0.8036	0.4504	1.82456
2.76117	0.79914	0.45916	1.8609
2.79185	0.7959	0.46063	1.89155
2.82252	0.78313	0.45411	1.91569
2.8532	0.75478	0.43942	1.93257
2.88388	0.70919	0.41677	1.94156
2.91456	0.64864	0.38681	1.9421
2.94524	0.5803	0.35055	1.93374
2.97592	0.51748	0.30939	1.91614
3.0066	0.48029	0.2652	1.88906
3.03728	0.48956	0.22044	1.85241
3.06796	0.55125	0.17845	1.80621
3.09864	0.65231	0.14409	1.75059
3.12932	0.77394	0.1236	1.68585
3.16	0.90099	0.12105	1.61239
3.19068	1.02209	0.1328	1.53075
3.22136	1.12928	0.15055	1.44161
3.25204	1.21643	0.16776	1.34575
3.28272	1.27873	0.18076	1.24405
3.3134	1.31311	0.18775	1.13751
3.34408	1.31749	0.18805	1.02721
3.37476	1.29106	0.18174	0.91427
3.40544	1.23436	0.16937	0.7999
3.43612	1.14931	0.15194	0.6853
3.4668	1.03898	0.13074	0.57174
3.49748	0.90869	0.10738	0.46051
3.52816	0.76633	0.0839	0.35302
3.55884	0.62528	0.06312	0.25109
3.58952	0.50925	0.04945	0.15831
3.62019	0.45649	0.04737	0.08824
3.65087	0.49586	0.05495	0.08933
3.68155	0.60874	0.06574	0.14919
3.71223	0.75653	0.07556	0.21754
3.74291	0.9128	0.08257	0.28315
3.77359	1.06278	0.08609	0.34391
3.80427	1.19761	0.08605	0.39958
3.83495	1.31163	0.08269	0.45062
3.86563	1.40079	0.07652	0.49784
3.89631	1.46283	0.06825	0.54225
3.92699	1.49651	0.05876	0.58497
3.95767	1.50168	0.04914	0.62711
3.98835	1.47936	0.04071	0.66966
4.01903	1.4315	0.03489	0.71342
4.04971	1.36106	0.03253	0.75889
4.08039	1.27199	0.03297	0.80625
4.11107	1.16935	0.03445	0.85534
4.14175	1.05919	0.0354	0.90571
4.17243	0.94894	0.03511	0.95666
4.20311	0.84744	0.034	1.00728
4.23379	0.7644	0.03393	1.05656
4.26447	0.70928	0.03799	1.10341
4.29515	0.68749	0.04829	1.14674
4.32583	0.69738	0.06439	1.1855
4.35651	0.73063	0.0848	1.21874
4.38719	0.77595	0.10811	1.24559
4.41786	0.82329	0.13312	1.26533
4.44854	0.86494	0.15877	1.27739
4.47922	0.89574	0.18409	1.28136
4.5099	0.91245	0.20818	1.277
4.54058	0.91359	0.23026	1.26424
4.57126	0.8988	0.24967	1.24319
4.60194	0.86853	0.2659	1.21411
4.63262	0.82434	0.27861	1.17746
4.6633	0.76808	0.28764	1.13382
4.69398	0.70245	0.29298	1.08392
4.72466	0.63026	0.2948	1.02864
4.75534	0.55501	0.29343	0.96899
4.78602	0.48038	0.28928	0.90607
4.8167	0.41064	0.2829	0.84111
4.84738	0.35035	0.27488	0.77547
4.87806	0.30406	0.26589	0.7106
4.90874	0.27519	0.25658	0.6481
4.93942	0.26355	0.24761	0.58968
4.9701	0.2646	0.23962	0.5372
5.00078	0.27186	0.23316	0.49252
5.03146	0.27939	0.22874	0.45739
5.06214	0.28298	0.22672	0.4331
5.09282	0.28044	0.22735	0.42013
5.1235	0.27055	0.23073	0.41791
5.15418	0.25331	0.23684	0.42493
5.18486	0.22916	0.2455	0.43916
5.21553	0.19924	0.25646	0.45851
5.24621	0.16494	0.26934	0.48116
5.27689	0.12801	0.2837	0.50571
5.30757	0.09135	0.29903	0.53118
5.33825	0.06073	0.31479	0.55691
5.36893	0.05058	0.33036	0.58251
5.39961	0.06825	0.34515	0.60775
5.43029	0.09669	0.35857	0.63249
5.46097	0.12556	0.37005	0.65664
5.49165	0.15155	0.3791	0.6801
5.52233	0.17334	0.38532	0.70277
5.55301	0.19066	0.38842	0.72448
5.58369	0.20335	0.38823	0.74502
5.61437	0.21175	0.38473	0.76414
5.64505	0.21656	0.37803	0.78155
5.67573	0.21858	0.36839	0.79695
5.70641	0.21858	0.35617	0.81001
5.73709	0.21753	0.34183	0.82042
5.76777	0.21639	0.32589	0.82791
5.79845	0.21578	0.30891	0.83222
5.82913	0.21595	0.29142	0.83316
5.85981	0.21718	0.27391	0.83058
5.89049	0.2191	0.25679	0.82439
5.92117	0.22129	0.24036	0.81459
5.95185	0.2233	0.2248	0.80121
5.98253	0.22461	0.21024	0.78437
6.0132	0.22505	0.19674	0.76423
6.04388	0.22453	0.1844	0.74102
6.07456	0.22313	0.17338	0.71503
6.10524	0.2212	0.16403	0.68655
6.13592	0.21954	0.15681	0.65594
6.1666	0.21884	0.15234	0.62358
6.19728	0.21998	0.15115	0.58984
6.22796	0.22365	0.15352	0.55512
6.25864	0.2303	0.15931	0.51981
6.28932	0.24019	0.16796	0.48427
6.32	0.25296	0.17856	0.44887
6.35068	0.26801	0.19009	0.41393
6.38136	0.28481	0.20152	0.37975
6.41204	0.30249	0.21194	0.34657
6.44272	0.32034	0.22059	0.3146
6.4734	0.33784	0.22688	0.28401
6.50408	0.35438	0.23042	0.25493
6.53476	0.3696	0.23102	0.22742
6.56544	0.38316	0.22871	0.20154
6.59612	0.39498	0.22372	0.1773
6.6268	0.40495	0.21648	0.15468
6.65748	0.413	0.2076	0.1337
6.68816	0.41921	0.19781	0.11436
6.71884	0.42368	0.18793	0.09674
6.74952	0.42648	0.17877	0.08102
6.7802	0.42779	0.17099	0.06759
6.81087	0.42761	0.16499	0.05709
6.84155	0.42604	0.16083	0.05042
6.87223	0.42315	0.15821	0.04833
6.90291	0.41904	0.15654	0.05066
6.93359	0.41353	0.15514	0.05623
6.96427	0.40679	0.15334	0.06369
6.99495	0.39856	0.1506	0.07199
7.02563	0.38894	0.14656	0.08046
7.05631	0.37774	0.14104	0.08867
7.08699	0.36505	0.13402	0.09637
7.11767	0.35079	0.12562	0.10337
7.14835	0.33513	0.11605	0.10954
7.17903	0.31806	0.10555	0.11481
7.20971	0.29986	0.0944	0.11912
7.24039	0.28096	0.08285	0.12244
7.27107	0.2618	0.07116	0.12477
7.30175	0.24299	0.0596	0.12609
7.33243	0.2254	0.0486	0.12645
7.36311	0.21	0.03904	0.12587
7.39379	0.19775	0.03268	0.12441
7.42447	0.18953	0.03204	0.1221
7.45515	0.18585	0.03777	0.11902
7.48583	0.18673	0.04779	0.11522
7.51651	0.19145	0.05991	0.11078
7.54719	0.19889	0.0728	0.10576
7.57787	0.2079	0.08567	0.10024
7.60854	0.21709	0.09798	0.09429
7.63922	0.22566	0.10933	0.08798
7.6699	0.23258	0.11944	0.08141
7.70058	0.23756	0.12817	0.07468
7.73126	0.24001	0.13547	0.06792
7.76194	0.24001	0.14144	0.06129
7.79262	0.23765	0.14627	0.05505
7.8233	0.23328	0.15022	0.04952
7.85398	0.22741	0.15357	0.04517
7.88466	0.22076	0.15653	0.04254
7.91534	0.21446	0.15919	0.04211
7.94602	0.20965	0.16149	0.04405
7.9767	0.2072	0.16318	0.04814
8.00738	0.20808	0.16385	0.05388
8.03806	0.2128	0.163	0.06077
8.06874	0.2212	0.16011	0.0684
8.09942	0.23266	0.15469	0.07642
8.1301	0.24631	0.14636	0.08459
8.16078	0.26128	0.13488	0.09271
8.19146	0.27641	0.12019	0.10062
8.22214	0.29103	0.10242	0.10818
8.25282	0.30424	0.08189	0.11527
8.2835	0.3157	0.05916	0.12178
8.31418	0.32489	0.03509	0.12762
8.34486	0.33171	0.01255	0.1327
8.37554	0.336	0.01969	0.13697
8.40621	0.33784	0.04309	0.14035
8.43689	0.33723	0.06578	0.1428
8.46757	0.3346	0.08613	0.14428
8.49825	0.33005	0.10328	0.14476
8.52893	0.32401	0.11656	0.14425
8.55961	0.31666	0.12548	0.14272
8.59029	0.30826	0.12976	0.1402
8.62097	0.29916	0.12928	0.13671
8.65165	0.28936	0.12412	0.13228
8.68233	0.27895	0.11454	0.12695
8.71301	0.26801	0.10097	0.12078
8.74369	0.25646	0.08398	0.11382
8.77437	0.24413	0.06428	0.10615
8.80505	0.23091	0.04267	0.09785
8.83573	0.21683	0.02021	0.08899
8.86641	0.20178	0.00716	0.07965
8.89709	0.18585	0.02751	0.06994
8.92777	0.16923	0.04894	0.05994
8.95845	0.15243	0.06875	0.04974
8.98913	0.13589	0.08626	0.03945
9.01981	0.12075	0.10103	0.02915
9.05049	0.10806	0.11278	0.01896
9.08117	0.09958	0.12139	0.00907
9.11185	0.09643	0.12689	0.00273
9.14253	0.09896	0.12951	0.01091
9.17321	0.10623	0.12962	0.01989
9.20388	0.11638	0.12779	0.0285
9.23456	0.12784	0.12474	0.0366
9.26524	0.13913	0.12132	0.04416
9.29592	0.14936	0.1184	0.0511
9.3266	0.15785	0.11676	0.05742
9.35728	0.16406	0.1169	0.06308
9.38796	0.16783	0.11887	0.06807
9.41864	0.16896	0.12231	0.07241
9.44932	0.16765	0.12654	0.07609
9.48	0.16398	0.13074	0.07914
9.51068	0.15855	0.13414	0.0816
9.54136	0.15181	0.13613	0.08351
9.57204	0.14464	0.1363	0.08492
9.60272	0.13781	0.13452	0.0859
9.6334	0.13256	0.13093	0.08651
9.66408	0.12968	0.12603	0.08682
9.69476	0.12994	0.12065	0.08691
9.72544	0.13353	0.116	0.08685
9.75612	0.14	0.11346	0.08672
9.7868	0.14858	0.11432	0.08656
9.81748	0.15838	0.11923	0.08645
9.84816	0.16835	0.12798	0.08641
9.87884	0.17771	0.13962	0.08647
9.90952	0.18576	0.15286	0.08665
9.9402	0.19215	0.16646	0.08693
9.97088	0.19635	0.17934	0.08729
			0.08772

## Sheet: Fig. 3c
DRIFTS spectra of adsorbed CO
Wavenumber /cm-1	Absorbance / a.u.
	La-Phen/COF-5	Ni-Phen/COF-5	LaNi-Phen/COF-5	La-NiNP/COF-5
1802.63	-0.00452	-0.00408	-0.00403	-0.17093
1803.12	-0.00456	-0.00413	-0.00407	-0.17105
1803.6	-0.00459	-0.00417	-0.00411	-0.17131
1804.08	-0.00462	-0.00421	-0.00415	-0.17165
1804.56	-0.00466	-0.00424	-0.00418	-0.17206
1805.05	-0.00468	-0.00428	-0.00421	-0.17247
1805.53	-0.00471	-0.00431	-0.00424	-0.17283
1806.01	-0.00474	-0.00434	-0.00427	-0.17311
1806.49	-0.00476	-0.00437	-0.0043	-0.17329
1806.97	-0.00478	-0.00439	-0.00432	-0.17335
1807.46	-0.00479	-0.00441	-0.00434	-0.17334
1807.94	-0.00481	-0.00443	-0.00436	-0.17329
1808.42	-0.00482	-0.00444	-0.00437	-0.17325
1808.9	-0.00483	-0.00446	-0.00438	-0.17324
1809.38	-0.00484	-0.00447	-0.00439	-0.17329
1809.87	-0.00485	-0.00448	-0.0044	-0.17338
1810.35	-0.00485	-0.00448	-0.00441	-0.17352
1810.83	-0.00485	-0.00448	-0.00441	-0.17367
1811.31	-0.00485	-0.00449	-0.00441	-0.17384
1811.8	-0.00485	-0.00448	-0.00441	-0.17402
1812.28	-0.00485	-0.00448	-0.0044	-0.17423
1812.76	-0.00484	-0.00447	-0.00439	-0.17447
1813.24	-0.00483	-0.00446	-0.00438	-0.17473
1813.72	-0.00482	-0.00445	-0.00437	-0.175
1814.2	-0.0048	-0.00443	-0.00435	-0.17525
1814.69	-0.00479	-0.00441	-0.00434	-0.17546
1815.17	-0.00477	-0.00439	-0.00431	-0.1756
1815.65	-0.00475	-0.00437	-0.00429	-0.17566
1816.13	-0.00473	-0.00435	-0.00427	-0.17565
1816.62	-0.0047	-0.00432	-0.00424	-0.17559
1817.1	-0.00467	-0.00429	-0.00421	-0.17549
1817.58	-0.00464	-0.00425	-0.00417	-0.17538
1818.06	-0.00461	-0.00422	-0.00414	-0.17528
1818.55	-0.0045	-0.00408	-0.00401	-0.17521
1819.03	-0.00439	-0.00396	-0.00389	-0.17521
1819.51	-0.00431	-0.00386	-0.00379	-0.17527
1819.99	-0.00423	-0.00378	-0.0037	-0.17542
1820.47	-0.00418	-0.00371	-0.00364	-0.17565
1820.95	-0.00413	-0.00366	-0.00358	-0.17593
1821.44	-0.00408	-0.00361	-0.00354	-0.17626
1821.92	-0.00404	-0.00356	-0.00349	-0.17664
1822.4	-0.004	-0.00352	-0.00345	-0.17705
1822.88	-0.00396	-0.00348	-0.00341	-0.1775
1823.37	-0.00392	-0.00344	-0.00337	-0.178
1823.85	-0.00389	-0.0034	-0.00334	-0.17856
1824.33	-0.00386	-0.00337	-0.0033	-0.17917
1824.81	-0.00382	-0.00333	-0.00326	-0.17983
1825.29	-0.00379	-0.00329	-0.00323	-0.18052
1825.78	-0.00376	-0.00325	-0.00319	-0.18122
1826.26	-0.00373	-0.00322	-0.00316	-0.18193
1826.74	-0.00371	-0.0032	-0.00314	-0.18263
1827.22	-0.00371	-0.00319	-0.00314	-0.18333
1827.7	-0.00372	-0.0032	-0.00315	-0.18403
1828.19	-0.00375	-0.00323	-0.00318	-0.18473
1828.67	-0.00377	-0.00325	-0.0032	-0.18541
1829.15	-0.00379	-0.00327	-0.00323	-0.18605
1829.63	-0.0038	-0.00328	-0.00323	-0.18665
1830.12	-0.00379	-0.00327	-0.00323	-0.18718
1830.6	-0.00377	-0.00325	-0.0032	-0.18765
1831.08	-0.00374	-0.00321	-0.00317	-0.18806
1831.56	-0.00371	-0.00318	-0.00314	-0.18842
1832.04	-0.00367	-0.00314	-0.0031	-0.18872
1832.53	-0.00364	-0.0031	-0.00306	-0.18897
1833.01	-0.0036	-0.00306	-0.00302	-0.18918
1833.49	-0.00357	-0.00302	-0.00298	-0.18936
1833.97	-0.00354	-0.00298	-0.00294	-0.18952
1834.45	-0.00351	-0.00296	-0.00292	-0.18968
1834.94	-0.0035	-0.00294	-0.0029	-0.18984
1835.42	-0.0035	-0.00294	-0.0029	-0.19
1835.9	-0.00351	-0.00296	-0.00291	-0.19014
1836.38	-0.00353	-0.00298	-0.00294	-0.19024
1836.87	-0.00355	-0.00302	-0.00297	-0.19025
1837.35	-0.00358	-0.00306	-0.00301	-0.19016
1837.83	-0.00362	-0.0031	-0.00305	-0.18997
1838.31	-0.00366	-0.00315	-0.00309	-0.18973
1838.79	-0.0037	-0.0032	-0.00314	-0.18949
1839.28	-0.00374	-0.00324	-0.00319	-0.18931
1839.76	-0.00377	-0.00329	-0.00323	-0.18924
1840.24	-0.00381	-0.00333	-0.00327	-0.1893
1840.72	-0.00384	-0.00337	-0.00331	-0.18947
1841.2	-0.00387	-0.00341	-0.00334	-0.18972
1841.69	-0.0039	-0.00345	-0.00338	-0.18998
1842.17	-0.00393	-0.00349	-0.00342	-0.1902
1842.65	-0.00398	-0.00354	-0.00347	-0.19035
1843.13	-0.00402	-0.00359	-0.00352	-0.1904
1843.62	-0.00406	-0.00364	-0.00356	-0.19037
1844.1	-0.00409	-0.00367	-0.00359	-0.19026
1844.58	-0.00411	-0.00368	-0.0036	-0.19012
1845.06	-0.0041	-0.00367	-0.00359	-0.18997
1845.54	-0.00409	-0.00364	-0.00357	-0.18984
1846.03	-0.00406	-0.00362	-0.00354	-0.18973
1846.51	-0.00405	-0.00359	-0.00352	-0.18966
1846.99	-0.00405	-0.00359	-0.00352	-0.1896
1847.47	-0.00406	-0.0036	-0.00353	-0.18954
1847.95	-0.00409	-0.00363	-0.00356	-0.18945
1848.44	-0.00414	-0.00368	-0.00361	-0.18933
1848.92	-0.00419	-0.00374	-0.00367	-0.18917
1849.4	-0.00425	-0.00381	-0.00374	-0.18899
1849.88	-0.00433	-0.0039	-0.00383	-0.18882
1850.36	-0.00442	-0.004	-0.00393	-0.18868
1850.85	-0.00452	-0.00412	-0.00405	-0.18861
1851.33	-0.00463	-0.00425	-0.00418	-0.18862
1851.81	-0.00476	-0.00439	-0.00432	-0.18869
1852.29	-0.00488	-0.00454	-0.00446	-0.18881
1852.78	-0.005	-0.00467	-0.00459	-0.18898
1853.26	-0.0051	-0.00479	-0.00471	-0.18919
1853.74	-0.00519	-0.00489	-0.00481	-0.18945
1854.22	-0.00526	-0.00497	-0.00489	-0.18978
1854.7	-0.00532	-0.00504	-0.00496	-0.1902
1855.18	-0.00537	-0.00508	-0.005	-0.19072
1855.67	-0.00539	-0.00511	-0.00503	-0.19133
1856.15	-0.00541	-0.00512	-0.00504	-0.19202
1856.63	-0.00541	-0.00511	-0.00503	-0.19274
1857.11	-0.00539	-0.00509	-0.00501	-0.19347
1857.6	-0.00536	-0.00505	-0.00498	-0.19418
1858.08	-0.00532	-0.005	-0.00493	-0.19486
1858.56	-0.00527	-0.00493	-0.00486	-0.19552
1859.04	-0.00519	-0.00484	-0.00477	-0.19616
1859.52	-0.0051	-0.00473	-0.00466	-0.19678
1860.01	-0.00499	-0.0046	-0.00454	-0.19739
1860.49	-0.00488	-0.00446	-0.00441	-0.19798
1860.97	-0.00476	-0.00433	-0.00427	-0.19854
1861.45	-0.00465	-0.0042	-0.00414	-0.19908
1861.93	-0.00455	-0.00408	-0.00403	-0.1996
1862.42	-0.00446	-0.00398	-0.00393	-0.2001
1862.9	-0.00439	-0.00389	-0.00384	-0.20056
1863.38	-0.00432	-0.00381	-0.00375	-0.20096
1863.86	-0.00425	-0.00373	-0.00368	-0.20129
1864.35	-0.00418	-0.00365	-0.0036	-0.20153
1864.83	-0.00412	-0.00359	-0.00353	-0.20165
1865.31	-0.00407	-0.00353	-0.00347	-0.20166
1865.79	-0.00402	-0.00348	-0.00343	-0.20159
1866.27	-0.00399	-0.00345	-0.00339	-0.20145
1866.76	-0.00396	-0.00342	-0.00336	-0.20129
1867.24	-0.00395	-0.00341	-0.00335	-0.20112
1867.72	-0.00394	-0.0034	-0.00333	-0.20096
1868.2	-0.00393	-0.00339	-0.00332	-0.20081
1868.68	-0.00392	-0.00339	-0.00332	-0.20066
1869.17	-0.00392	-0.00339	-0.00332	-0.20051
1869.65	-0.00392	-0.0034	-0.00332	-0.20035
1870.13	-0.00394	-0.00342	-0.00334	-0.20021
1870.61	-0.00396	-0.00345	-0.00337	-0.20008
1871.1	-0.00399	-0.00349	-0.00341	-0.19998
1871.58	-0.00402	-0.00353	-0.00345	-0.1999
1872.06	-0.00406	-0.00358	-0.0035	-0.19984
1872.54	-0.00411	-0.00364	-0.00356	-0.19977
1873.02	-0.00416	-0.0037	-0.00363	-0.19967
1873.51	-0.00422	-0.00377	-0.0037	-0.19951
1873.99	-0.00428	-0.00385	-0.00377	-0.19926
1874.47	-0.00434	-0.00393	-0.00385	-0.19892
1874.95	-0.0044	-0.00399	-0.00392	-0.19847
1875.43	-0.00445	-0.00405	-0.00398	-0.19793
1875.92	-0.00449	-0.0041	-0.00403	-0.19733
1876.4	-0.00453	-0.00415	-0.00408	-0.19672
1876.88	-0.00457	-0.00419	-0.00412	-0.19612
1877.36	-0.00461	-0.00425	-0.00418	-0.1956
1877.85	-0.00466	-0.00431	-0.00424	-0.19516
1878.33	-0.00472	-0.00439	-0.00431	-0.19482
1878.81	-0.00479	-0.00447	-0.00439	-0.19456
1879.29	-0.00485	-0.00456	-0.00447	-0.19436
1879.77	-0.00492	-0.00464	-0.00455	-0.19419
1880.26	-0.00498	-0.00471	-0.00462	-0.19403
1880.74	-0.00503	-0.00478	-0.00469	-0.19389
1881.22	-0.00508	-0.00484	-0.00475	-0.19377
1881.7	-0.00512	-0.00489	-0.00479	-0.19368
1882.18	-0.00514	-0.00492	-0.00482	-0.19363
1882.67	-0.00514	-0.00492	-0.00482	-0.19361
1883.15	-0.00512	-0.00489	-0.0048	-0.1936
1883.63	-0.00508	-0.00484	-0.00474	-0.19355
1884.11	-0.00501	-0.00476	-0.00467	-0.19345
1884.59	-0.00493	-0.00467	-0.00458	-0.19327
1885.08	-0.00485	-0.00458	-0.00449	-0.19299
1885.56	-0.00478	-0.00449	-0.0044	-0.19264
1886.04	-0.00472	-0.00442	-0.00433	-0.19223
1886.52	-0.00467	-0.00436	-0.00427	-0.1918
1887.01	-0.00463	-0.00431	-0.00422	-0.19136
1887.49	-0.00459	-0.00427	-0.00418	-0.19093
1887.97	-0.00457	-0.00424	-0.00415	-0.19053
1888.45	-0.00455	-0.00422	-0.00413	-0.19015
1888.93	-0.00454	-0.00421	-0.00412	-0.18978
1889.42	-0.00454	-0.00421	-0.00412	-0.18943
1889.9	-0.00454	-0.00422	-0.00413	-0.18906
1890.38	-0.00455	-0.00423	-0.00414	-0.18867
1890.86	-0.00457	-0.00424	-0.00415	-0.18824
1891.34	-0.00458	-0.00426	-0.00416	-0.18779
1891.83	-0.00459	-0.00427	-0.00417	-0.18732
1892.31	-0.00461	-0.00429	-0.00419	-0.18687
1892.79	-0.00463	-0.00432	-0.00422	-0.18646
1893.27	-0.00466	-0.00435	-0.00425	-0.18611
1893.76	-0.00469	-0.00438	-0.00428	-0.18586
1894.24	-0.00472	-0.00442	-0.00431	-0.18568
1894.72	-0.00475	-0.00445	-0.00434	-0.18557
1895.2	-0.00477	-0.00447	-0.00436	-0.1855
1895.68	-0.00479	-0.00449	-0.00438	-0.18545
1896.16	-0.0048	-0.0045	-0.00439	-0.18541
1896.65	-0.00482	-0.00452	-0.0044	-0.18538
1897.13	-0.00484	-0.00454	-0.00443	-0.18535
1897.61	-0.00487	-0.00456	-0.00445	-0.18533
1898.09	-0.0049	-0.00459	-0.00448	-0.18533
1898.58	-0.00493	-0.00462	-0.00451	-0.18531
1899.06	-0.00496	-0.00465	-0.00454	-0.18529
1899.54	-0.00499	-0.00468	-0.00457	-0.18523
1900.02	-0.00502	-0.00472	-0.00461	-0.18515
1900.5	-0.00507	-0.00477	-0.00466	-0.18505
1900.99	-0.00512	-0.00483	-0.00473	-0.18493
1901.47	-0.00519	-0.00491	-0.0048	-0.1848
1901.95	-0.00525	-0.00498	-0.00487	-0.18464
1902.43	-0.00531	-0.00504	-0.00494	-0.18445
1902.91	-0.00535	-0.00509	-0.00499	-0.18422
1903.4	-0.00537	-0.00511	-0.00501	-0.18396
1903.88	-0.00537	-0.00512	-0.00502	-0.1837
1904.36	-0.00536	-0.0051	-0.005	-0.18345
1904.84	-0.00533	-0.00508	-0.00498	-0.18325
1905.33	-0.0053	-0.00504	-0.00494	-0.18314
1905.81	-0.00526	-0.005	-0.00491	-0.18313
1906.29	-0.00523	-0.00497	-0.00487	-0.18321
1906.77	-0.00519	-0.00493	-0.00483	-0.18337
1907.25	-0.00515	-0.00489	-0.00479	-0.1836
1907.74	-0.00511	-0.00485	-0.00475	-0.18387
1908.22	-0.00507	-0.00481	-0.00472	-0.18416
1908.7	-0.00504	-0.00477	-0.00468	-0.18447
1909.18	-0.00499	-0.00472	-0.00463	-0.18478
1909.66	-0.00495	-0.00467	-0.00457	-0.18508
1910.15	-0.00489	-0.0046	-0.00451	-0.18537
1910.63	-0.00483	-0.00452	-0.00444	-0.18563
1911.11	-0.00476	-0.00444	-0.00436	-0.18588
1911.59	-0.00469	-0.00437	-0.00429	-0.18611
1912.08	-0.00463	-0.0043	-0.00422	-0.18633
1912.56	-0.00458	-0.00424	-0.00417	-0.18657
1913.04	-0.00454	-0.00419	-0.00412	-0.18682
1913.52	-0.0045	-0.00415	-0.00408	-0.18706
1914	-0.00447	-0.00411	-0.00404	-0.18729
1914.49	-0.00444	-0.00408	-0.00401	-0.18746
1914.97	-0.00441	-0.00405	-0.00398	-0.18757
1915.45	-0.00439	-0.00402	-0.00395	-0.18759
1915.93	-0.00437	-0.004	-0.00393	-0.18753
1916.41	-0.00436	-0.00399	-0.00392	-0.18739
1916.9	-0.00435	-0.00399	-0.00392	-0.18719
1917.38	-0.00435	-0.00399	-0.00392	-0.18692
1917.86	-0.00436	-0.00399	-0.00392	-0.18659
1918.34	-0.00436	-0.00399	-0.00392	-0.1862
1918.83	-0.00436	-0.00399	-0.00392	-0.18574
1919.31	-0.00437	-0.004	-0.00393	-0.18522
1919.79	-0.00438	-0.00401	-0.00394	-0.18466
1920.27	-0.0044	-0.00403	-0.00397	-0.18406
1920.75	-0.00443	-0.00406	-0.004	-0.18345
1921.23	-0.00446	-0.0041	-0.00403	-0.18283
1921.72	-0.00449	-0.00413	-0.00406	-0.18219
1922.2	-0.00452	-0.00416	-0.00409	-0.18153
1922.68	-0.00454	-0.00418	-0.00412	-0.18087
1923.16	-0.00457	-0.00421	-0.00415	-0.18019
1923.65	-0.00459	-0.00424	-0.00418	-0.17954
1924.13	-0.00463	-0.00428	-0.00422	-0.17893
1924.61	-0.00467	-0.00432	-0.00426	-0.17841
1925.09	-0.00471	-0.00437	-0.00431	-0.178
1925.57	-0.00476	-0.00442	-0.00436	-0.17771
1926.06	-0.0048	-0.00448	-0.00441	-0.17755
1926.54	-0.00485	-0.00453	-0.00446	-0.17749
1927.02	-0.00489	-0.00459	-0.00451	-0.17752
1927.5	-0.00494	-0.00464	-0.00457	-0.17762
1927.98	-0.00499	-0.0047	-0.00462	-0.17775
1928.47	-0.00504	-0.00476	-0.00468	-0.1779
1928.95	-0.00509	-0.00482	-0.00473	-0.17803
1929.43	-0.00513	-0.00486	-0.00477	-0.1781
1929.91	-0.00516	-0.00491	-0.00481	-0.17809
1930.4	-0.00518	-0.00494	-0.00484	-0.17797
1930.88	-0.0052	-0.00497	-0.00487	-0.17772
1931.36	-0.00522	-0.00499	-0.00489	-0.17738
1931.84	-0.00523	-0.00501	-0.0049	-0.17696
1932.32	-0.00524	-0.00502	-0.00491	-0.1765
1932.81	-0.00523	-0.00502	-0.0049	-0.17605
1933.29	-0.00522	-0.005	-0.00488	-0.17565
1933.77	-0.00519	-0.00497	-0.00485	-0.17531
1934.25	-0.00515	-0.00493	-0.00481	-0.17506
1934.73	-0.00512	-0.0049	-0.00478	-0.17491
1935.22	-0.00509	-0.00487	-0.00475	-0.17485
1935.7	-0.00507	-0.00485	-0.00473	-0.17486
1936.18	-0.00506	-0.00484	-0.00472	-0.17494
1936.66	-0.00505	-0.00482	-0.0047	-0.17508
1937.14	-0.00503	-0.0048	-0.00468	-0.17526
1937.63	-0.005	-0.00478	-0.00465	-0.17549
1938.11	-0.00497	-0.00474	-0.00462	-0.17578
1938.59	-0.00494	-0.0047	-0.00458	-0.17611
1939.07	-0.0049	-0.00466	-0.00454	-0.17651
1939.56	-0.00487	-0.00462	-0.0045	-0.17694
1940.04	-0.00485	-0.0046	-0.00448	-0.17738
1940.52	-0.00484	-0.00458	-0.00445	-0.1778
1941	-0.00482	-0.00456	-0.00444	-0.17814
1941.48	-0.00481	-0.00455	-0.00442	-0.17836
1941.97	-0.00479	-0.00453	-0.0044	-0.17844
1942.45	-0.00477	-0.00452	-0.00438	-0.17839
1942.93	-0.00477	-0.00451	-0.00437	-0.17823
1943.41	-0.00477	-0.00451	-0.00437	-0.178
1943.89	-0.00477	-0.00451	-0.00437	-0.17773
1944.38	-0.00478	-0.00452	-0.00438	-0.17746
1944.86	-0.00478	-0.00453	-0.00439	-0.17718
1945.34	-0.00479	-0.00453	-0.0044	-0.17691
1945.82	-0.00479	-0.00454	-0.0044	-0.17662
1946.31	-0.00479	-0.00454	-0.0044	-0.17633
1946.79	-0.0048	-0.00455	-0.00442	-0.17605
1947.27	-0.00482	-0.00457	-0.00443	-0.1758
1947.75	-0.00484	-0.0046	-0.00446	-0.17559
1948.23	-0.00487	-0.00463	-0.00449	-0.17546
1948.72	-0.00489	-0.00466	-0.00452	-0.17539
1949.2	-0.00492	-0.00468	-0.00455	-0.17538
1949.68	-0.00494	-0.00471	-0.00458	-0.17539
1950.16	-0.00497	-0.00475	-0.00462	-0.17541
1950.64	-0.00501	-0.00479	-0.00466	-0.17542
1951.13	-0.00505	-0.00484	-0.00471	-0.1754
1951.61	-0.00509	-0.00489	-0.00477	-0.17534
1952.09	-0.00513	-0.00494	-0.00482	-0.17526
1952.57	-0.00517	-0.00498	-0.00487	-0.17517
1953.06	-0.0052	-0.00501	-0.0049	-0.17506
1953.54	-0.00522	-0.00504	-0.00493	-0.17496
1954.02	-0.00524	-0.00506	-0.00495	-0.17486
1954.5	-0.00526	-0.00508	-0.00498	-0.1748
1954.98	-0.00529	-0.00511	-0.005	-0.17477
1955.47	-0.00531	-0.00513	-0.00503	-0.17478
1955.95	-0.00533	-0.00515	-0.00505	-0.17486
1956.43	-0.00534	-0.00516	-0.00506	-0.17501
1956.91	-0.00534	-0.00516	-0.00506	-0.17523
1957.39	-0.00532	-0.00514	-0.00504	-0.17552
1957.88	-0.00529	-0.00511	-0.00501	-0.17587
1958.36	-0.00527	-0.00507	-0.00498	-0.17628
1958.84	-0.00524	-0.00504	-0.00495	-0.17673
1959.32	-0.00522	-0.00502	-0.00492	-0.17719
1959.81	-0.0052	-0.00499	-0.0049	-0.17762
1960.29	-0.00517	-0.00497	-0.00487	-0.17799
1960.77	-0.00515	-0.00494	-0.00485	-0.17827
1961.25	-0.00512	-0.00491	-0.00482	-0.17844
1961.73	-0.0051	-0.00488	-0.00479	-0.17851
1962.21	-0.00508	-0.00485	-0.00477	-0.17851
1962.7	-0.00507	-0.00484	-0.00475	-0.17848
1963.18	-0.00506	-0.00483	-0.00474	-0.17845
1963.66	-0.00505	-0.00482	-0.00474	-0.17847
1964.14	-0.00505	-0.00481	-0.00473	-0.17856
1964.63	-0.00504	-0.0048	-0.00472	-0.17873
1965.11	-0.00502	-0.00478	-0.0047	-0.179
1965.59	-0.00501	-0.00477	-0.00469	-0.17936
1966.07	-0.005	-0.00476	-0.00468	-0.17979
1966.55	-0.005	-0.00476	-0.00468	-0.18028
1967.04	-0.005	-0.00476	-0.00468	-0.18082
1967.52	-0.00501	-0.00477	-0.00468	-0.18137
1968	-0.00501	-0.00478	-0.00468	-0.18191
1968.48	-0.00501	-0.00477	-0.00467	-0.18242
1968.96	-0.005	-0.00477	-0.00466	-0.18288
1969.45	-0.00499	-0.00477	-0.00465	-0.1833
1969.93	-0.00499	-0.00476	-0.00465	-0.18368
1970.41	-0.00499	-0.00477	-0.00465	-0.18407
1970.89	-0.005	-0.00478	-0.00465	-0.18449
1971.38	-0.005	-0.00479	-0.00466	-0.18496
1971.86	-0.00501	-0.00479	-0.00466	-0.18547
1972.34	-0.005	-0.00479	-0.00466	-0.18601
1972.82	-0.005	-0.00479	-0.00466	-0.18653
1973.3	-0.00499	-0.00478	-0.00465	-0.187
1973.79	-0.00499	-0.00478	-0.00466	-0.18739
1974.27	-0.005	-0.00479	-0.00466	-0.18768
1974.75	-0.00501	-0.00481	-0.00468	-0.18788
1975.23	-0.00502	-0.00482	-0.0047	-0.18801
1975.71	-0.00503	-0.00484	-0.00471	-0.1881
1976.2	-0.00503	-0.00484	-0.00472	-0.18818
1976.68	-0.00503	-0.00484	-0.00471	-0.18826
1977.16	-0.00502	-0.00484	-0.00471	-0.18839
1977.64	-0.005	-0.00483	-0.0047	-0.18857
1978.12	-0.005	-0.00482	-0.00469	-0.18882
1978.61	-0.00499	-0.00481	-0.00468	-0.18917
1979.09	-0.00497	-0.00479	-0.00466	-0.18961
1979.57	-0.00495	-0.00477	-0.00464	-0.19014
1980.05	-0.00492	-0.00473	-0.00461	-0.19074
1980.54	-0.00487	-0.00469	-0.00456	-0.19138
1981.02	-0.00483	-0.00463	-0.00452	-0.19203
1981.5	-0.00478	-0.00458	-0.00447	-0.19266
1981.98	-0.00475	-0.00454	-0.00442	-0.19326
1982.46	-0.00471	-0.00449	-0.00438	-0.19383
1982.95	-0.00467	-0.00444	-0.00434	-0.19438
1983.43	-0.00463	-0.00439	-0.00429	-0.19493
1983.91	-0.00458	-0.00433	-0.00423	-0.19548
1984.39	-0.00452	-0.00426	-0.00417	-0.19605
1984.88	-0.00446	-0.0042	-0.00411	-0.19665
1985.36	-0.00441	-0.00414	-0.00406	-0.19726
1985.84	-0.00437	-0.00409	-0.00401	-0.19787
1986.32	-0.00434	-0.00406	-0.00398	-0.19848
1986.8	-0.00431	-0.00403	-0.00396	-0.19906
1987.29	-0.00428	-0.004	-0.00393	-0.19962
1987.77	-0.00425	-0.00396	-0.0039	-0.20016
1988.25	-0.00421	-0.00392	-0.00386	-0.20068
1988.73	-0.00417	-0.00388	-0.00382	-0.2012
1989.21	-0.00413	-0.00383	-0.00378	-0.20173
1989.7	-0.00409	-0.00379	-0.00374	-0.20229
1990.18	-0.00406	-0.00376	-0.00371	-0.20288
1990.66	-0.00404	-0.00374	-0.00369	-0.2035
1991.14	-0.00401	-0.00371	-0.00366	-0.20416
1991.62	-0.00399	-0.00368	-0.00363	-0.20485
1992.11	-0.00396	-0.00365	-0.00361	-0.20555
1992.59	-0.00394	-0.00362	-0.00358	-0.20627
1993.07	-0.00391	-0.0036	-0.00355	-0.207
1993.55	-0.00389	-0.00358	-0.00353	-0.20775
1994.04	-0.00387	-0.00355	-0.0035	-0.20854
1994.52	-0.00384	-0.00353	-0.00348	-0.20936
1995	-0.00381	-0.0035	-0.00345	-0.21023
1995.48	-0.00378	-0.00348	-0.00342	-0.21114
1995.96	-0.00375	-0.00345	-0.00339	-0.2121
1996.45	-0.00373	-0.00343	-0.00337	-0.21308
1996.93	-0.00371	-0.00342	-0.00336	-0.21405
1997.41	-0.0037	-0.00341	-0.00335	-0.215
1997.89	-0.00369	-0.00341	-0.00334	-0.21588
1998.37	-0.00367	-0.00339	-0.00333	-0.21668
1998.86	-0.00363	-0.00337	-0.0033	-0.2174
1999.34	-0.00359	-0.00334	-0.00327	-0.21802
1999.82	-0.00355	-0.0033	-0.00323	-0.21855
2000.3	-0.00351	-0.00327	-0.00319	-0.21902
2000.79	-0.00348	-0.00325	-0.00317	-0.21945
2001.27	-0.00346	-0.00324	-0.00316	-0.21985
2001.75	-0.00345	-0.00324	-0.00316	-0.22025
2002.23	-0.00343	-0.00322	-0.00314	-0.22066
2002.71	-0.00339	-0.00319	-0.00311	-0.22107
2003.19	-0.00333	-0.00314	-0.00305	-0.22149
2003.68	-0.00324	-0.00306	-0.00297	-0.2219
2004.16	-0.00315	-0.00297	-0.00287	-0.22229
2004.64	-0.00306	-0.00288	-0.00278	-0.22264
2005.12	-0.00297	-0.00279	-0.00269	-0.22293
2005.61	-0.00289	-0.00272	-0.00261	-0.22315
2006.09	-0.00282	-0.00264	-0.00253	-0.22329
2006.57	-0.00273	-0.00255	-0.00244	-0.22335
2007.05	-0.00262	-0.00244	-0.00233	-0.22333
2007.53	-0.0025	-0.00231	-0.0022	-0.22325
2008.02	-0.00235	-0.00216	-0.00205	-0.22314
2008.5	-0.0022	-0.002	-0.00189	-0.223
2008.98	-0.00204	-0.00183	-0.00173	-0.22288
2009.46	-0.00188	-0.00167	-0.00157	-0.22277
2009.94	-0.00173	-0.00152	-0.00141	-0.22268
2010.43	-0.00159	-0.00136	-0.00126	-0.22261
2010.91	-0.00144	-0.00122	-0.00111	-0.22256
2011.39	-0.0013	-0.00107	-0.000967124	-0.22252
2011.87	-0.00116	-0.000922387	-0.000818229	-0.22248
2012.36	-0.001	-0.000766659	-0.000661944	-0.22245
2012.84	-0.00083674	-0.0005958	-0.000490963	-0.22242
2013.32	-0.000647984	-0.000402682	-0.000298239	-0.2224
2013.8	-0.000433981	-0.000184439	-8.08565e-05	-0.2224
2014.28	-0.00019926	5.41251e-05	0.000156539	-0.22244
2014.77	4.35783e-05	0.000300163	0.000401321	-0.22252
2015.25	0.000277957	0.000536952	0.00063698	-0.22265
2015.73	0.000490989	0.000751571	0.000850761	-0.22283
2016.21	0.000681312	0.000942729	0.00104	-0.22308
2016.69	0.000862726	0.00112	0.00122	-0.22337
2017.18	0.00106	0.00132	0.00142	-0.22368
2017.66	0.0013	0.00156	0.00166	-0.22401
2018.14	0.0016	0.00186	0.00196	-0.22433
2018.62	0.00195	0.00221	0.00231	-0.22463
2019.11	0.00232	0.00258	0.00269	-0.22492
2019.59	0.00268	0.00294	0.00305	-0.22519
2020.07	0.00299	0.00326	0.00337	-0.22546
2020.55	0.00326	0.00352	0.00363	-0.22576
2021.03	0.00348	0.00376	0.00386	-0.2261
2021.52	0.00373	0.004	0.00411	-0.22646
2022	0.00403	0.0043	0.00441	-0.22686
2022.48	0.00442	0.00469	0.0048	-0.22728
2022.96	0.00491	0.00517	0.00529	-0.22771
2023.44	0.00545	0.00571	0.00583	-0.22816
2023.93	0.00599	0.00625	0.00637	-0.22861
2024.41	0.00649	0.00674	0.00686	-0.22907
2024.89	0.00693	0.00717	0.00729	-0.22954
2025.37	0.00731	0.00755	0.00767	-0.23002
2025.86	0.00768	0.00791	0.00803	-0.23049
2026.34	0.0081	0.00832	0.00844	-0.23094
2026.82	0.00859	0.00881	0.00893	-0.23135
2027.3	0.00917	0.00938	0.00949	-0.23172
2027.78	0.00978	0.00999	0.0101	-0.23205
2028.27	0.01039	0.01059	0.0107	-0.23236
2028.75	0.01093	0.01112	0.01124	-0.23264
2029.23	0.01138	0.01157	0.01168	-0.23289
2029.71	0.01175	0.01194	0.01205	-0.23312
2030.19	0.0121	0.01228	0.01239	-0.23331
2030.68	0.01248	0.01267	0.01278	-0.23348
2031.16	0.01297	0.01316	0.01326	-0.23362
2031.64	0.01358	0.01376	0.01387	-0.23374
2032.12	0.01428	0.01447	0.01457	-0.23386
2032.6	0.01502	0.01521	0.01532	-0.23399
2033.09	0.01574	0.01594	0.01604	-0.23413
2033.57	0.0164	0.0166	0.0167	-0.2343
2034.05	0.01698	0.01718	0.01728	-0.23449
2034.53	0.01751	0.01772	0.01781	-0.23469
2035.02	0.01804	0.01826	0.01835	-0.23489
2035.5	0.01865	0.01887	0.01896	-0.23508
2035.98	0.01937	0.01959	0.01968	-0.23524
2036.46	0.0202	0.02043	0.02051	-0.23538
2036.94	0.02112	0.02135	0.02143	-0.23549
2037.43	0.02207	0.0223	0.02238	-0.23555
2037.91	0.02298	0.02321	0.02329	-0.23559
2038.39	0.02381	0.02405	0.02413	-0.23561
2038.87	0.02458	0.02481	0.02489	-0.23562
2039.35	0.02531	0.02554	0.02562	-0.23564
2039.84	0.02606	0.0263	0.02639	-0.23569
2040.32	0.02692	0.02715	0.02724	-0.23576
2040.8	0.0279	0.02813	0.02822	-0.23588
2041.28	0.029	0.02923	0.02933	-0.23602
2041.77	0.03017	0.0304	0.03051	-0.23618
2042.25	0.03135	0.03158	0.03169	-0.23637
2042.73	0.03246	0.0327	0.03281	-0.23657
2043.21	0.03349	0.03373	0.03384	-0.23681
2043.69	0.03444	0.03468	0.03479	-0.23709
2044.17	0.03538	0.03562	0.03573	-0.23745
2044.66	0.03638	0.03662	0.03674	-0.23789
2045.14	0.03751	0.03776	0.03787	-0.23841
2045.62	0.03879	0.03903	0.03915	-0.23902
2046.1	0.04019	0.04043	0.04055	-0.2397
2046.59	0.04162	0.04185	0.04198	-0.24044
2047.07	0.04301	0.04324	0.04337	-0.24122
2047.55	0.04431	0.04453	0.04467	-0.24203
2048.03	0.0455	0.04573	0.04586	-0.24287
2048.51	0.04665	0.04687	0.04701	-0.24372
2049	0.04783	0.04805	0.0482	-0.24459
2049.48	0.04913	0.04936	0.04951	-0.24551
2049.96	0.0506	0.05082	0.05097	-0.24648
2050.44	0.05219	0.05242	0.05257	-0.24752
2050.93	0.05385	0.05407	0.05423	-0.24866
2051.41	0.05548	0.0557	0.05586	-0.24992
2051.89	0.05701	0.05724	0.0574	-0.25131
2052.37	0.05844	0.05867	0.05883	-0.25283
2052.85	0.0598	0.06003	0.06019	-0.25446
2053.34	0.06118	0.06141	0.06157	-0.25618
2053.82	0.06267	0.0629	0.06306	-0.25798
2054.3	0.06431	0.06454	0.06469	-0.25983
2054.78	0.06608	0.06631	0.06646	-0.26171
2055.26	0.06791	0.06815	0.06829	-0.2636
2055.75	0.06972	0.06996	0.0701	-0.2655
2056.23	0.07144	0.07168	0.07182	-0.2674
2056.71	0.07303	0.07329	0.07342	-0.26929
2057.19	0.07453	0.07479	0.07492	-0.27119
2057.68	0.07601	0.07628	0.0764	-0.2731
2058.16	0.07755	0.07782	0.07793	-0.27503
2058.64	0.07917	0.07945	0.07956	-0.277
2059.12	0.08089	0.08117	0.08127	-0.27904
2059.6	0.08262	0.08291	0.083	-0.28115
2060.09	0.0843	0.08459	0.08468	-0.28335
2060.57	0.08587	0.08616	0.08624	-0.28563
2061.05	0.0873	0.0876	0.08767	-0.288
2061.53	0.08863	0.08893	0.089	-0.29045
2062.01	0.08993	0.09024	0.0903	-0.29297
2062.5	0.0913	0.0916	0.09166	-0.29555
2062.98	0.09276	0.09307	0.09312	-0.29819
2063.46	0.09429	0.0946	0.09465	-0.3009
2063.94	0.09584	0.09614	0.09619	-0.30367
2064.42	0.0973	0.09761	0.09765	-0.3065
2064.91	0.09864	0.09894	0.09898	-0.30939
2065.39	0.09984	0.10014	0.10018	-0.31231
2065.87	0.10098	0.10127	0.10131	-0.31526
2066.35	0.10216	0.10245	0.10249	-0.31821
2066.84	0.1035	0.10379	0.10382	-0.32115
2067.32	0.10504	0.10533	0.10536	-0.32407
2067.8	0.10675	0.10704	0.10707	-0.32696
2068.28	0.10852	0.10881	0.10884	-0.32982
2068.76	0.11024	0.11052	0.11055	-0.33267
2069.24	0.11182	0.1121	0.11213	-0.33555
2069.73	0.11326	0.11354	0.11358	-0.33847
2070.21	0.11465	0.11493	0.11497	-0.34146
2070.69	0.11614	0.11641	0.11646	-0.34454
2071.17	0.11785	0.11812	0.11818	-0.3477
2071.66	0.11983	0.1201	0.12016	-0.35093
2072.14	0.12201	0.12228	0.12235	-0.35422
2072.62	0.12425	0.12451	0.12459	-0.35752
2073.1	0.12639	0.12665	0.12673	-0.36082
2073.58	0.12834	0.1286	0.12868	-0.36409
2074.07	0.13012	0.13037	0.13045	-0.36732
2074.55	0.13184	0.13209	0.13218	-0.37049
2075.03	0.13371	0.13396	0.13405	-0.3736
2075.51	0.13588	0.13613	0.13621	-0.37666
2075.99	0.13837	0.13861	0.1387	-0.37966
2076.48	0.14107	0.14131	0.1414	-0.38261
2076.96	0.14377	0.14401	0.1441	-0.38551
2077.44	0.14628	0.14652	0.14662	-0.38836
2077.92	0.14851	0.14875	0.14885	-0.39117
2078.41	0.1505	0.15074	0.15084	-0.39393
2078.89	0.15245	0.15269	0.1528	-0.39665
2079.37	0.1546	0.15484	0.15495	-0.3993
2079.85	0.15712	0.15737	0.15748	-0.40189
2080.33	0.16002	0.16027	0.16039	-0.40442
2080.82	0.1631	0.16336	0.16348	-0.40688
2081.3	0.16611	0.16638	0.1665	-0.40927
2081.78	0.16882	0.16909	0.16921	-0.4116
2082.26	0.17113	0.1714	0.17153	-0.41389
2082.74	0.17316	0.17343	0.17356	-0.41612
2083.23	0.17515	0.17543	0.17557	-0.41829
2083.71	0.17742	0.17771	0.17784	-0.4204
2084.19	0.18016	0.18045	0.18059	-0.42244
2084.67	0.18332	0.18361	0.18375	-0.42439
2085.16	0.18666	0.18696	0.1871	-0.42625
2085.64	0.18985	0.19016	0.1903	-0.428
2086.12	0.19265	0.19296	0.19311	-0.42964
2086.6	0.19499	0.1953	0.19545	-0.43116
2087.08	0.197	0.19732	0.19747	-0.43257
2087.57	0.199	0.19932	0.19948	-0.43385
2088.05	0.20129	0.20161	0.20178	-0.43498
2088.53	0.20403	0.20435	0.20452	-0.43597
2089.01	0.20711	0.20743	0.2076	-0.43681
2089.49	0.21023	0.21056	0.21073	-0.43752
2089.98	0.21307	0.21339	0.21356	-0.43811
2090.46	0.21539	0.21571	0.21588	-0.43859
2090.94	0.21722	0.21754	0.2177	-0.43898
2091.42	0.21878	0.2191	0.21926	-0.43929
2091.91	0.22045	0.22077	0.22094	-0.43952
2092.39	0.22255	0.22288	0.22304	-0.43968
2092.87	0.22518	0.22551	0.22567	-0.43977
2093.35	0.22815	0.22848	0.22864	-0.43977
2093.83	0.23111	0.23145	0.2316	-0.4397
2094.32	0.23373	0.23407	0.23422	-0.43954
2094.8	0.23585	0.23618	0.23634	-0.4393
2095.28	0.23756	0.2379	0.23805	-0.43897
2095.76	0.23921	0.23954	0.2397	-0.43856
2096.24	0.24121	0.24154	0.2417	-0.43808
2096.73	0.24384	0.24416	0.24433	-0.43754
2097.21	0.24708	0.24741	0.24757	-0.43692
2097.69	0.25067	0.25099	0.25116	-0.43624
2098.17	0.2542	0.25451	0.25468	-0.43548
2098.66	0.25732	0.25762	0.2578	-0.43462
2099.14	0.25993	0.26023	0.26041	-0.43366
2099.62	0.26224	0.26253	0.26271	-0.4326
2100.1	0.26461	0.2649	0.26508	-0.43143
2100.58	0.26742	0.26772	0.26789	-0.43018
2101.07	0.27088	0.27117	0.27135	-0.42887
2101.55	0.27487	0.27516	0.27533	-0.42755
2102.03	0.27907	0.27936	0.27953	-0.42624
2102.51	0.28308	0.28338	0.28354	-0.42494
2102.99	0.28664	0.28694	0.28709	-0.42367
2103.48	0.28972	0.29003	0.29017	-0.42241
2103.96	0.29258	0.29289	0.29304	-0.42114
2104.44	0.29559	0.2959	0.29604	-0.41983
2104.92	0.29903	0.29935	0.29948	-0.41847
2105.4	0.30298	0.30331	0.30344	-0.41704
2105.89	0.30728	0.30762	0.30775	-0.41555
2106.37	0.3116	0.31194	0.31208	-0.41399
2106.85	0.3156	0.31595	0.31608	-0.41238
2107.33	0.31909	0.31944	0.31958	-0.4107
2107.82	0.32214	0.3225	0.32263	-0.40898
2108.3	0.325	0.32536	0.3255	-0.40722
2108.78	0.32796	0.32832	0.32846	-0.40545
2109.26	0.3312	0.33157	0.3317	-0.4037
2109.74	0.33472	0.33509	0.33523	-0.40196
2110.22	0.33833	0.3387	0.33884	-0.40025
2110.71	0.34172	0.34209	0.34223	-0.39856
2111.19	0.34463	0.34501	0.34515	-0.39688
2111.67	0.34697	0.34735	0.34749	-0.39519
2112.15	0.34885	0.34924	0.34937	-0.39348
2112.64	0.3505	0.3509	0.35104	-0.39173
2113.12	0.35217	0.35257	0.35271	-0.38993
2113.6	0.35397	0.35438	0.35452	-0.38808
2114.08	0.35588	0.35629	0.35644	-0.38619
2114.56	0.35771	0.35814	0.35828	-0.38426
2115.05	0.35923	0.35966	0.35981	-0.38231
2115.53	0.36026	0.36069	0.36085	-0.38033
2116.01	0.36078	0.36121	0.36137	-0.37836
2116.49	0.36093	0.36137	0.36154	-0.37639
2116.97	0.36094	0.36138	0.36154	-0.37445
2117.46	0.36098	0.36141	0.36158	-0.37254
2117.94	0.36112	0.36156	0.36173	-0.37067
2118.42	0.36132	0.36175	0.36192	-0.36885
2118.9	0.36139	0.36182	0.36198	-0.36706
2119.39	0.36115	0.36158	0.36173	-0.36532
2119.87	0.36048	0.36091	0.36106	-0.36361
2120.35	0.35943	0.35986	0.36001	-0.36193
2120.83	0.35816	0.35859	0.35874	-0.36028
2121.31	0.35684	0.35727	0.35742	-0.35866
2121.8	0.35562	0.35604	0.35619	-0.35708
2122.28	0.35452	0.35495	0.3551	-0.35553
2122.76	0.35347	0.35389	0.35405	-0.35404
2123.24	0.35228	0.35271	0.35286	-0.3526
2123.72	0.35081	0.35123	0.35139	-0.35123
2124.21	0.34902	0.34943	0.34959	-0.34995
2124.69	0.34702	0.34743	0.34759	-0.34879
2125.17	0.34501	0.34541	0.34558	-0.34778
2125.65	0.34317	0.34356	0.34374	-0.34693
2126.14	0.34158	0.34196	0.34214	-0.34625
2126.62	0.34013	0.3405	0.34069	-0.34575
2127.1	0.33853	0.33889	0.33908	-0.34542
2127.58	0.33636	0.33672	0.33691	-0.34527
2128.06	0.33326	0.33361	0.3338	-0.34528
2128.55	0.32905	0.32939	0.32958	-0.34543
2129.03	0.32373	0.32407	0.32426	-0.34571
2129.51	0.31752	0.31785	0.31803	-0.3461
2129.99	0.31068	0.31101	0.31119	-0.34657
2130.47	0.30348	0.3038	0.30398	-0.34713
2130.96	0.29605	0.29637	0.29654	-0.34777
2131.44	0.2884	0.28872	0.28888	-0.34851
2131.92	0.28047	0.28078	0.28095	-0.34937
2132.4	0.27224	0.27255	0.27271	-0.35036
2132.89	0.26378	0.26408	0.26425	-0.35151
2133.37	0.25525	0.25554	0.25571	-0.35283
2133.85	0.24684	0.24712	0.24729	-0.35433
2134.33	0.23872	0.239	0.23917	-0.35601
2134.81	0.23098	0.23125	0.23143	-0.35787
2135.3	0.22358	0.22385	0.22403	-0.35991
2135.78	0.21642	0.21668	0.21686	-0.36213
2136.26	0.20941	0.20967	0.20984	-0.36452
2136.74	0.20254	0.2028	0.20297	-0.3671
2137.22	0.19591	0.19616	0.19634	-0.36984
2137.71	0.18964	0.1899	0.19007	-0.37275
2138.19	0.1839	0.18414	0.18432	-0.37583
2138.67	0.17874	0.17899	0.17916	-0.37907
2139.15	0.17419	0.17443	0.1746	-0.38247
2139.63	0.17015	0.17039	0.17056	-0.38604
2140.12	0.16654	0.16677	0.16695	-0.38978
2140.6	0.16331	0.16354	0.16372	-0.39369
2141.08	0.16049	0.16073	0.1609	-0.39777
2141.56	0.15818	0.15841	0.15859	-0.402
2142.05	0.15647	0.15671	0.15688	-0.40637
2142.53	0.15547	0.1557	0.15588	-0.41084
2143.01	0.15517	0.15541	0.15559	-0.41541
2143.49	0.15555	0.15579	0.15596	-0.42004
2143.97	0.15651	0.15675	0.15693	-0.42473
2144.46	0.158	0.15824	0.15842	-0.42947
2144.94	0.16002	0.16026	0.16044	-0.43428
2145.42	0.16262	0.16285	0.16304	-0.43916
2145.9	0.16588	0.16611	0.16631	-0.44414
2146.38	0.16987	0.1701	0.1703	-0.44923
2146.87	0.17461	0.17484	0.17505	-0.45443
2147.35	0.18005	0.18028	0.18048	-0.45973
2147.83	0.18607	0.18631	0.18651	-0.46514
2148.31	0.19259	0.19282	0.19302	-0.47062
2148.8	0.19953	0.19977	0.19996	-0.47618
2149.28	0.20689	0.20714	0.20733	-0.48179
2149.76	0.21473	0.21498	0.21517	-0.48744
2150.24	0.22307	0.22333	0.22352	-0.49315
2150.72	0.23193	0.2322	0.23238	-0.4989
2151.2	0.24125	0.24152	0.24171	-0.50469
2151.69	0.25092	0.25119	0.25138	-0.51051
2152.17	0.26079	0.26107	0.26126	-0.51635
2152.65	0.27077	0.27105	0.27125	-0.5222
2153.13	0.28082	0.2811	0.2813	-0.52802
2153.62	0.29091	0.2912	0.29141	-0.53381
2154.1	0.30108	0.30137	0.30159	-0.53955
2154.58	0.3113	0.31159	0.31182	-0.54523
2155.06	0.3215	0.32179	0.32202	-0.55084
2155.54	0.33149	0.33179	0.33202	-0.55639
2156.03	0.34105	0.34135	0.34158	-0.56185
2156.51	0.34994	0.35025	0.35048	-0.56724
2156.99	0.35798	0.35829	0.35853	-0.57254
2157.47	0.36507	0.36538	0.36562	-0.57777
2157.95	0.3712	0.37151	0.37175	-0.58293
2158.44	0.37645	0.37677	0.37701	-0.58802
2158.92	0.38099	0.38131	0.38154	-0.59303
2159.4	0.38497	0.3853	0.38553	-0.59795
2159.88	0.38857	0.3889	0.38913	-0.60275
2160.36	0.39193	0.39226	0.39248	-0.60742
2160.85	0.39515	0.39548	0.39569	-0.61191
2161.33	0.39828	0.39862	0.39882	-0.61622
2161.81	0.40137	0.40171	0.4019	-0.62031
2162.29	0.40439	0.40474	0.40492	-0.62417
2162.78	0.40731	0.40766	0.40784	-0.62781
2163.26	0.41006	0.41041	0.41059	-0.63122
2163.74	0.41259	0.41295	0.41312	-0.63441
2164.22	0.41486	0.41522	0.4154	-0.63741
2164.7	0.41689	0.41726	0.41743	-0.64021
2165.19	0.41871	0.41908	0.41926	-0.64283
2165.67	0.42038	0.42076	0.42093	-0.64529
2166.15	0.42194	0.42232	0.4225	-0.64759
2166.63	0.4234	0.42378	0.42396	-0.64974
2167.11	0.42473	0.42511	0.4253	-0.65177
2167.6	0.42588	0.42626	0.42645	-0.65367
2168.08	0.42682	0.4272	0.42739	-0.65547
2168.56	0.42754	0.42791	0.42811	-0.65716
2169.04	0.42808	0.42845	0.42865	-0.65877
2169.53	0.42849	0.42885	0.42905	-0.66029
2170.01	0.42881	0.42916	0.42937	-0.66171
2170.49	0.42904	0.42939	0.4296	-0.66305
2170.97	0.42916	0.42951	0.42971	-0.66426
2171.45	0.42911	0.42946	0.42966	-0.66534
2171.94	0.42885	0.42919	0.42939	-0.66627
2172.42	0.42836	0.42871	0.42891	-0.66702
2172.9	0.42769	0.42803	0.42823	-0.6676
2173.38	0.42687	0.42721	0.42742	-0.66799
2173.86	0.42596	0.4263	0.42651	-0.66821
2174.35	0.42497	0.42531	0.42552	-0.66829
2174.83	0.42387	0.4242	0.42443	-0.66825
2175.31	0.4226	0.42294	0.42316	-0.6681
2175.79	0.42113	0.42146	0.42169	-0.66787
2176.28	0.41943	0.41976	0.42	-0.66757
2176.76	0.41754	0.41787	0.41811	-0.66721
2177.24	0.41551	0.41583	0.41608	-0.66681
2177.72	0.41338	0.4137	0.41396	-0.66638
2178.2	0.41117	0.41149	0.41175	-0.66593
2178.69	0.40886	0.40918	0.40943	-0.66544
2179.17	0.40639	0.40671	0.40697	-0.6649
2179.65	0.40374	0.40405	0.40432	-0.66432
2180.13	0.40089	0.4012	0.40147	-0.66364
2180.61	0.39787	0.39819	0.39845	-0.66287
2181.1	0.39475	0.39506	0.39533	-0.66198
2181.58	0.39156	0.39186	0.39214	-0.66097
2182.06	0.38832	0.38862	0.3889	-0.65988
2182.54	0.38502	0.38531	0.3856	-0.6587
2183.03	0.38161	0.3819	0.38219	-0.65746
2183.51	0.37806	0.37835	0.37863	-0.65616
2183.99	0.37437	0.37465	0.37493	-0.65482
2184.47	0.37055	0.37082	0.37111	-0.65342
2184.95	0.36666	0.36693	0.36721	-0.65194
2185.44	0.36273	0.363	0.36328	-0.65037
2185.92	0.35879	0.35906	0.35933	-0.64869
2186.4	0.35482	0.35509	0.35535	-0.64688
2186.88	0.35076	0.35104	0.35129	-0.64493
2187.36	0.3466	0.34688	0.34712	-0.64285
2187.85	0.34233	0.3426	0.34284	-0.64066
2188.33	0.33796	0.33823	0.33846	-0.6384
2188.81	0.33354	0.33382	0.33403	-0.63615
2189.29	0.32911	0.32939	0.32959	-0.63397
2189.78	0.32469	0.32497	0.32516	-0.63192
2190.26	0.32026	0.32054	0.32072	-0.63002
2190.74	0.31578	0.31607	0.31623	-0.62828
2191.22	0.31123	0.31152	0.31167	-0.62667
2191.7	0.30659	0.30688	0.30702	-0.62516
2192.18	0.30189	0.30219	0.30232	-0.62369
2192.67	0.29717	0.29746	0.29759	-0.62224
2193.15	0.29246	0.29275	0.29288	-0.62075
2193.63	0.28778	0.28807	0.2882	-0.61921
2194.11	0.28311	0.28339	0.28352	-0.61758
2194.6	0.27842	0.27871	0.27884	-0.61585
2195.08	0.2737	0.27397	0.2741	-0.61401
2195.56	0.26892	0.26919	0.26932	-0.61206
2196.04	0.26412	0.26438	0.26451	-0.61002
2196.52	0.25932	0.25958	0.25971	-0.60788
2197.01	0.25456	0.25481	0.25494	-0.60567
2197.49	0.24985	0.2501	0.25022	-0.60342
2197.97	0.24518	0.24542	0.24555	-0.60114
2198.45	0.24053	0.24076	0.24088	-0.59885
2198.93	0.23586	0.2361	0.23621	-0.59658
2199.42	0.23118	0.23142	0.23152	-0.59433
2199.9	0.22649	0.22673	0.22684	-0.59211
2200.38	0.22184	0.22208	0.22218	-0.58994
2200.86	0.21724	0.21747	0.21757	-0.5878
2201.34	0.2127	0.21293	0.21303	-0.5857
2201.83	0.20821	0.20845	0.20855	-0.58363
2202.31	0.20376	0.204	0.2041	-0.58156
2202.79	0.19932	0.19955	0.19965	-0.57948
2203.27	0.19488	0.19511	0.19522	-0.57736
2203.76	0.19046	0.19069	0.1908	-0.57519
2204.24	0.18608	0.18631	0.18642	-0.57296
2204.72	0.18176	0.18199	0.18211	-0.57065
2205.2	0.17751	0.17774	0.17787	-0.56828
2205.68	0.17333	0.17356	0.17369	-0.56586
2206.17	0.16919	0.16942	0.16956	-0.56339
2206.65	0.16509	0.16531	0.16545	-0.56088
2207.13	0.161	0.16122	0.16137	-0.55832
2207.61	0.15694	0.15716	0.15731	-0.55571
2208.09	0.15293	0.15316	0.15331	-0.55305
2208.58	0.149	0.14922	0.14937	-0.55035
2209.06	0.14513	0.14536	0.14552	-0.54766
2209.54	0.14134	0.14157	0.14173	-0.54501
2210.02	0.13761	0.13784	0.13799	-0.54247
2210.51	0.13391	0.13414	0.1343	-0.54004
2210.99	0.13025	0.13048	0.13063	-0.53774
2211.47	0.12663	0.12686	0.127	-0.53556
2211.95	0.12306	0.12329	0.12343	-0.53344
2212.43	0.11956	0.11978	0.11993	-0.53136
2212.92	0.11613	0.11636	0.1165	-0.52929
2213.4	0.11278	0.11301	0.11314	-0.52719
2213.88	0.10949	0.10971	0.10984	-0.52504
2214.36	0.10623	0.10645	0.10658	-0.52282
2214.84	0.10301	0.10323	0.10336	-0.52052
2215.33	0.09983	0.10005	0.10017	-0.51815
2215.81	0.0967	0.09692	0.09704	-0.51569
2216.29	0.09363	0.09386	0.09398	-0.51317
2216.77	0.09064	0.09086	0.09098	-0.51061
2217.26	0.08771	0.08794	0.08806	-0.50803
2217.74	0.08484	0.08507	0.08518	-0.50544
2218.22	0.08201	0.08224	0.08235	-0.50285
2218.7	0.07922	0.07944	0.07955	-0.50028
2219.18	0.07646	0.07668	0.0768	-0.49773
2219.67	0.07375	0.07397	0.07409	-0.49523
2220.15	0.07111	0.07132	0.07144	-0.49281
2220.63	0.06852	0.06874	0.06885	-0.4905
2221.11	0.066	0.06621	0.06632	-0.48834
2221.59	0.06353	0.06374	0.06385	-0.48635
2222.08	0.0611	0.0613	0.06141	-0.48456
2222.56	0.0587	0.0589	0.05901	-0.48294
2223.04	0.05633	0.05653	0.05664	-0.48145
2223.52	0.05402	0.0542	0.05432	-0.48003
2224.01	0.05175	0.05193	0.05205	-0.47862
2224.49	0.04955	0.04972	0.04985	-0.47716
2224.97	0.0474	0.04757	0.0477	-0.47562
2225.45	0.0453	0.04547	0.04559	-0.47398
2225.93	0.04324	0.0434	0.04353	-0.47222
2226.42	0.04122	0.04138	0.04151	-0.47034
2226.9	0.03923	0.03939	0.03952	-0.46831
2227.38	0.03728	0.03744	0.03757	-0.46616
2227.86	0.03539	0.03555	0.03568	-0.46387
2228.34	0.03356	0.03372	0.03385	-0.46147
2228.83	0.03178	0.03195	0.03207	-0.45898
2229.31	0.03006	0.03022	0.03034	-0.45643
2229.79	0.02838	0.02854	0.02866	-0.45382
2230.27	0.02673	0.02689	0.02701	-0.45121
2230.75	0.02512	0.02529	0.0254	-0.4486
2231.24	0.02356	0.02372	0.02383	-0.44602
2231.72	0.02204	0.02221	0.02231	-0.4435
2232.2	0.02059	0.02075	0.02086	-0.44103
2232.68	0.01919	0.01935	0.01945	-0.43862
2233.16	0.01784	0.018	0.0181	-0.43627
2233.65	0.01653	0.01669	0.01679	-0.43397
2234.13	0.01526	0.01542	0.01552	-0.43172
2234.61	0.01403	0.01419	0.01429	-0.42955
2235.09	0.01284	0.013	0.0131	-0.42746
2235.58	0.01171	0.01186	0.01196	-0.42549
2236.06	0.01062	0.01078	0.01087	-0.42366
2236.54	0.0096	0.00975	0.00984	-0.42198
2237.02	0.00862	0.00877	0.00885	-0.42043
2237.5	0.00768	0.00783	0.00791	-0.41898
2237.99	0.00677	0.00692	0.007	-0.4176
2238.47	0.00591	0.00605	0.00613	-0.41625
2238.95	0.00508	0.00522	0.00529	-0.4149
2239.43	0.0043	0.00444	0.00451	-0.41353
2239.91	0.00356	0.00371	0.00377	-0.41216
2240.4	0.00288	0.00302	0.00308	-0.41083
2240.88	0.00224	0.00238	0.00243	-0.40961
2241.36	0.00163	0.00177	0.00182	-0.40858
2241.84	0.00106	0.00119	0.00123	-0.40782
2242.32	0.000511258	0.000643813	0.000681596	-0.40739
2242.81	-4.42595e-06	0.000126289	0.00016037	-0.40728
2243.29	-0.000483988	-0.000355143	-0.000324068	-0.40745
2243.77	-0.000924122	-0.000797275	-0.000768474	-0.40781
2244.25	-0.00133	-0.0012	-0.00117	-0.40826
2244.74	-0.00169	-0.00157	-0.00155	-0.40868
2245.22	-0.00204	-0.00192	-0.00189	-0.409
2245.7	-0.00236	-0.00224	-0.00222	-0.40916
2246.18	-0.00266	-0.00255	-0.00252	-0.40912
2246.66	-0.00294	-0.00283	-0.00281	-0.40888
2247.15	-0.0032	-0.00309	-0.00307	-0.40845
2247.63	-0.00342	-0.00333	-0.0033	-0.40781
2248.11	-0.00362	-0.00353	-0.00351	-0.407
2248.59	-0.0038	-0.00372	-0.0037	-0.40602
2249.07	-0.00397	-0.00389	-0.00387	-0.40488
2249.56	-0.00412	-0.00404	-0.00403	-0.40359
2250.04	-0.00426	-0.0042	-0.00418	-0.40217
2250.52	-0.0044	-0.00434	-0.00432	-0.4007
2251	-0.00452	-0.00446	-0.00445	-0.39924
2251.49	-0.00462	-0.00457	-0.00456	-0.39789
2251.97	-0.00471	-0.00466	-0.00465	-0.39668
2252.45	-0.00478	-0.00474	-0.00473	-0.39557
2252.93	-0.00484	-0.00481	-0.0048	-0.39455
2253.41	-0.0049	-0.00488	-0.00486	-0.39355
2253.9	-0.00496	-0.00494	-0.00493	-0.39254
2254.38	-0.00502	-0.00501	-0.00499	-0.39147
2254.86	-0.00507	-0.00506	-0.00504	-0.39034
2255.34	-0.00511	-0.0051	-0.00508	-0.38912
2255.82	-0.00514	-0.00513	-0.00511	-0.38783
2256.31	-0.00515	-0.00515	-0.00514	-0.38647
2256.79	-0.00517	-0.00517	-0.00516	-0.38504
2257.27	-0.00519	-0.00519	-0.00518	-0.38352
2257.75	-0.00521	-0.00522	-0.00521	-0.38189
2258.24	-0.00524	-0.00524	-0.00524	-0.38014
2258.72	-0.00525	-0.00526	-0.00527	-0.37824
2259.2	-0.00526	-0.00528	-0.00528	-0.3762
2259.68	-0.00527	-0.00529	-0.00529	-0.37402
2260.16	-0.00526	-0.00529	-0.0053	-0.37173
2260.65	-0.00526	-0.00529	-0.00531	-0.36936
2261.13	-0.00526	-0.0053	-0.00532	-0.36695
2261.61	-0.00526	-0.00531	-0.00533	-0.36452
2262.09	-0.00527	-0.00532	-0.00535	-0.36211
2262.57	-0.00527	-0.00534	-0.00536	-0.35975
2263.06	-0.00527	-0.00534	-0.00537	-0.35747
2263.54	-0.00526	-0.00534	-0.00537	-0.35527
2264.02	-0.00525	-0.00534	-0.00537	-0.35319
2264.5	-0.00524	-0.00533	-0.00537	-0.35121
2264.99	-0.00523	-0.00534	-0.00537	-0.34934
2265.47	-0.00523	-0.00534	-0.00538	-0.34756
2265.95	-0.00524	-0.00536	-0.0054	-0.34585
2266.43	-0.00524	-0.00536	-0.00541	-0.3442
2266.91	-0.00524	-0.00537	-0.00542	-0.34258
2267.4	-0.00524	-0.00537	-0.00543	-0.34102
2267.88	-0.00523	-0.00536	-0.00542	-0.3395
2268.36	-0.00523	-0.00536	-0.00542	-0.33803
2268.84	-0.00523	-0.00536	-0.00543	-0.33661
2269.32	-0.00524	-0.00536	-0.00543	-0.33524
2269.81	-0.00525	-0.00537	-0.00544	-0.33396
2270.29	-0.00526	-0.00538	-0.00545	-0.33278
2270.77	-0.00526	-0.00539	-0.00545	-0.33177
2271.25	-0.00526	-0.00539	-0.00545	-0.331
2271.73	-0.00526	-0.00538	-0.00544	-0.33055
2272.22	-0.00527	-0.00538	-0.00544	-0.33047
2272.7	-0.00527	-0.00539	-0.00544	-0.3308
2273.18	-0.00529	-0.0054	-0.00545	-0.33154
2273.66	-0.0053	-0.00541	-0.00546	-0.33266
2274.14	-0.00532	-0.00542	-0.00547	-0.33411
2274.63	-0.00533	-0.00543	-0.00547	-0.3358
2275.11	-0.00534	-0.00543	-0.00547	-0.33765
2275.59	-0.00534	-0.00543	-0.00547	-0.33954
2276.07	-0.00534	-0.00543	-0.00547	-0.34138
2276.56	-0.00534	-0.00543	-0.00547	-0.34309
2277.04	-0.00536	-0.00544	-0.00548	-0.34461
2277.52	-0.00537	-0.00545	-0.00549	-0.34592
2278	-0.00538	-0.00546	-0.0055	-0.34706
2278.48	-0.00539	-0.00547	-0.00551	-0.34805
2278.97	-0.00539	-0.00547	-0.00551	-0.34892
2279.45	-0.00539	-0.00547	-0.00551	-0.34972
2279.93	-0.00539	-0.00547	-0.00551	-0.35044
2280.41	-0.00539	-0.00547	-0.00551	-0.35108
2280.89	-0.0054	-0.00548	-0.00552	-0.35163
2281.38	-0.00541	-0.00549	-0.00554	-0.35211
2281.86	-0.00541	-0.0055	-0.00555	-0.3525
2282.34	-0.00541	-0.0055	-0.00556	-0.35282
2282.82	-0.00541	-0.0055	-0.00557	-0.35312
2283.3	-0.0054	-0.00549	-0.00557	-0.35342
2283.79	-0.00539	-0.00549	-0.00558	-0.35378
2284.27	-0.00538	-0.00549	-0.00559	-0.35421
2284.75	-0.00538	-0.00549	-0.0056	-0.35467
2285.23	-0.00537	-0.0055	-0.00563	-0.35507
2285.72	-0.00537	-0.00551	-0.00565	-0.35532
2286.2	-0.00536	-0.00551	-0.00567	-0.35532
2286.68	-0.00535	-0.00551	-0.00568	-0.35505
2287.16	-0.00533	-0.0055	-0.00569	-0.35451
2287.64	-0.00531	-0.0055	-0.0057	-0.35369
2288.13	-0.00529	-0.0055	-0.00572	-0.35262
2288.61	-0.00527	-0.00551	-0.00574	-0.35129
2289.09	-0.00526	-0.00552	-0.00576	-0.34971
2289.57	-0.00524	-0.00553	-0.00579	-0.34788
2290.05	-0.00523	-0.00554	-0.00582	-0.3458
2290.54	-0.0052	-0.00554	-0.00584	-0.34347
2291.02	-0.00517	-0.00554	-0.00585	-0.34093
2291.5	-0.00514	-0.00554	-0.00587	-0.33824
2291.98	-0.00511	-0.00554	-0.00589	-0.33548
2292.47	-0.00509	-0.00555	-0.00592	-0.33273
2292.95	-0.00507	-0.00556	-0.00595	-0.33004
2293.43	-0.00505	-0.00557	-0.00598	-0.3274
2293.91	-0.00503	-0.00558	-0.00601	-0.3248
2294.39	-0.00499	-0.00558	-0.00604	-0.3222
2294.88	-0.00496	-0.00558	-0.00606	-0.31953
2295.36	-0.00492	-0.00557	-0.00608	-0.31676
2295.84	-0.00488	-0.00557	-0.0061	-0.31383
2296.32	-0.00485	-0.00558	-0.00614	-0.31074
2296.8	-0.00482	-0.00559	-0.00618	-0.30751
2297.29	-0.0048	-0.00561	-0.00622	-0.30423
2297.77	-0.00476	-0.00562	-0.00626	-0.30104
2298.25	-0.00472	-0.00562	-0.0063	-0.29802
2298.73	-0.00467	-0.00562	-0.00633	-0.29519
2299.22	-0.00462	-0.00562	-0.00635	-0.29253
2299.7	-0.00457	-0.00562	-0.00638	-0.28999
2300.18	-0.00452	-0.00562	-0.00642	-0.28757
2300.66	-0.00448	-0.00563	-0.00646	-0.28524
2301.14	-0.00444	-0.00564	-0.0065	-0.28303
2301.63	-0.0044	-0.00564	-0.00655	-0.28098
2302.11	-0.00435	-0.00564	-0.00658	-0.27913
2302.59	-0.0043	-0.00564	-0.00661	-0.27753
2303.07	-0.00424	-0.00563	-0.00663	-0.27623
2303.55	-0.00418	-0.00562	-0.00666	-0.27523
2304.04	-0.00413	-0.00562	-0.00669	-0.27453
2304.52	-0.00408	-0.00563	-0.00674	-0.27409
2305	-0.00404	-0.00564	-0.00678	-0.27381
2305.48	-0.004	-0.00565	-0.00682	-0.27361
2305.97	-0.00394	-0.00565	-0.00685	-0.27341
2306.45	-0.00388	-0.00564	-0.00688	-0.2731
2306.93	-0.0038	-0.00563	-0.00691	-0.2726
2307.41	-0.00373	-0.00562	-0.00694	-0.27189
2307.89	-0.00367	-0.00562	-0.00698	-0.27092
2308.38	-0.0036	-0.00563	-0.00703	-0.26971
2308.86	-0.00354	-0.00564	-0.00709	-0.26825
2309.34	-0.00348	-0.00564	-0.00715	-0.26658
2309.82	-0.0034	-0.00564	-0.0072	-0.26476
2310.3	-0.00331	-0.00563	-0.00725	-0.26286
2310.79	-0.00321	-0.00562	-0.00729	-0.26099
2311.27	-0.00311	-0.0056	-0.00734	-0.25925
2311.75	-0.00302	-0.0056	-0.0074	-0.25773
2312.23	-0.00293	-0.00559	-0.00746	-0.25644
2312.71	-0.00284	-0.0056	-0.00754	-0.25538
2313.2	-0.00275	-0.00559	-0.0076	-0.2545
2313.68	-0.00265	-0.00558	-0.00767	-0.25372
2314.16	-0.00253	-0.00556	-0.00772	-0.25301
2314.64	-0.0024	-0.00553	-0.00776	-0.25231
2315.12	-0.00228	-0.00551	-0.00782	-0.25158
2315.61	-0.00216	-0.00549	-0.00788	-0.25078
2316.09	-0.00204	-0.00549	-0.00795	-0.24991
2316.57	-0.00194	-0.0055	-0.00803	-0.24894
2317.05	-0.00182	-0.0055	-0.0081	-0.24783
2317.54	-0.00169	-0.00549	-0.00817	-0.2466
2318.02	-0.00155	-0.00547	-0.00822	-0.24521
2318.5	-0.0014	-0.00544	-0.00826	-0.24367
2318.98	-0.00125	-0.00542	-0.00831	-0.24197
2319.46	-0.00111	-0.0054	-0.00837	-0.24011
2319.95	-0.000986029	-0.00539	-0.00843	-0.23808
2320.43	-0.000864544	-0.00539	-0.0085	-0.23588
2320.91	-0.000740379	-0.00538	-0.00857	-0.2335
2321.39	-0.000606179	-0.00536	-0.00863	-0.23095
2321.88	-0.000460415	-0.00533	-0.00867	-0.22824
2322.36	-0.000308414	-0.0053	-0.00871	-0.2254
2322.84	-0.000159334	-0.00527	-0.00875	-0.22248
2323.32	-2.08501e-05	-0.00525	-0.0088	-0.21956
2323.8	0.000105196	-0.00524	-0.00886	-0.21671
2324.28	0.000223759	-0.00523	-0.00892	-0.21401
2324.77	0.000343522	-0.00523	-0.00898	-0.21151
2325.25	0.000471577	-0.00521	-0.00904	-0.20924
2325.73	0.000609052	-0.00519	-0.00908	-0.20715
2326.21	0.000750408	-0.00516	-0.00912	-0.20515
2326.7	0.000886931	-0.00514	-0.00917	-0.20316
2327.18	0.00101	-0.00512	-0.00922	-0.20111
2327.66	0.00113	-0.00512	-0.00929	-0.19895
2328.14	0.00124	-0.00513	-0.00937	-0.19669
2328.62	0.00135	-0.00513	-0.00944	-0.19436
2329.11	0.00147	-0.00511	-0.00949	-0.192
2329.59	0.00161	-0.00509	-0.00954	-0.18967
2330.07	0.00174	-0.00507	-0.00959	-0.18744
2330.55	0.00187	-0.00504	-0.00963	-0.18535
2331.03	0.00199	-0.00503	-0.00969	-0.18343
2331.52	0.0021	-0.00503	-0.00976	-0.18162
2332	0.0022	-0.00502	-0.00982	-0.17985
2332.48	0.00229	-0.00502	-0.00986	-0.17804
2332.96	0.00239	-0.005	-0.0099	-0.17619
2333.45	0.00247	-0.00498	-0.00992	-0.17436
2333.93	0.00254	-0.00497	-0.00994	-0.17261
2334.41	0.00259	-0.00496	-0.00996	-0.171
2334.89	0.00261	-0.00496	-0.00997	-0.16955
2335.37	0.00261	-0.00497	-0.00999	-0.16829
2335.86	0.00258	-0.00498	-0.01	-0.16718
2336.34	0.00255	-0.00499	-0.00999	-0.16622
2336.82	0.00252	-0.00499	-0.00997	-0.16537
2337.3	0.00248	-0.00499	-0.00994	-0.1646
2337.78	0.00243	-0.00498	-0.0099	-0.16389
2338.27	0.00238	-0.00498	-0.00987	-0.16321
2338.75	0.0023	-0.00499	-0.00985	-0.16255
2339.23	0.00221	-0.00501	-0.00983	-0.16191
2339.71	0.00211	-0.00504	-0.00981	-0.16128
2340.2	0.00202	-0.00506	-0.00979	-0.16067
2340.68	0.00194	-0.00506	-0.00976	-0.16009
2341.16	0.00188	-0.00505	-0.00971	-0.15956
2341.64	0.00183	-0.00504	-0.00966	-0.15909
2342.12	0.00178	-0.00503	-0.00962	-0.15872
2342.61	0.00173	-0.00503	-0.0096	-0.15846
2343.09	0.00167	-0.00504	-0.0096	-0.15837
2343.57	0.00161	-0.00506	-0.00962	-0.15848
2344.05	0.00157	-0.00508	-0.00963	-0.15885
2344.53	0.00156	-0.00508	-0.00962	-0.15947
2345.02	0.00158	-0.00506	-0.00961	-0.16032
2345.5	0.00162	-0.00504	-0.0096	-0.16134
2345.98	0.00166	-0.00503	-0.0096	-0.16244
2346.46	0.0017	-0.00503	-0.00962	-0.16354
2346.95	0.00174	-0.00505	-0.00966	-0.16458
2347.43	0.00179	-0.00506	-0.00971	-0.1655
2347.91	0.00186	-0.00507	-0.00975	-0.1663
2348.39	0.00196	-0.00505	-0.00978	-0.16697
2348.87	0.00208	-0.00502	-0.0098	-0.16751
2349.36	0.00221	-0.00499	-0.00983	-0.16794
2349.84	0.00233	-0.00497	-0.00988	-0.16823
2350.32	0.00245	-0.00497	-0.00994	-0.16839
2350.8	0.00257	-0.00498	-0.01003	-0.1684
2351.28	0.00269	-0.00499	-0.01012	-0.16823
2351.77	0.00282	-0.00499	-0.01021	-0.16786
2352.25	0.00298	-0.00497	-0.01028	-0.16728
2352.73	0.00315	-0.00495	-0.01034	-0.16646
2353.21	0.00332	-0.00493	-0.01041	-0.1654
2353.69	0.00348	-0.00492	-0.01049	-0.16411
2354.18	0.00363	-0.00492	-0.01058	-0.16263
2354.66	0.00377	-0.00493	-0.01069	-0.16101
2355.14	0.00391	-0.00493	-0.01079	-0.15931
2355.62	0.00406	-0.00493	-0.01088	-0.15759
2356.11	0.00423	-0.00491	-0.01096	-0.1559
2356.59	0.00439	-0.0049	-0.01103	-0.1543
2357.07	0.00455	-0.00488	-0.01111	-0.1528
2357.55	0.00469	-0.00488	-0.01119	-0.15144
2358.03	0.00481	-0.00489	-0.01128	-0.15021
2358.52	0.00492	-0.0049	-0.01137	-0.14911
2359	0.00503	-0.00491	-0.01144	-0.14811
2359.48	0.00514	-0.0049	-0.0115	-0.14718
2359.96	0.00524	-0.00489	-0.01154	-0.1463
2360.44	0.00532	-0.00487	-0.01156	-0.14544
2360.93	0.00538	-0.00486	-0.01158	-0.14459
2361.41	0.00541	-0.00485	-0.0116	-0.14373
2361.89	0.0054	-0.00486	-0.01161	-0.14286
2362.37	0.00536	-0.00487	-0.0116	-0.14199
2362.85	0.0053	-0.00488	-0.01157	-0.14112
2363.34	0.00521	-0.00489	-0.01152	-0.14028
2363.82	0.00509	-0.00489	-0.01145	-0.13949
2364.3	0.00495	-0.0049	-0.01137	-0.13877
2364.78	0.00478	-0.0049	-0.01127	-0.13816
2365.26	0.00458	-0.00492	-0.01117	-0.13766
2365.75	0.00434	-0.00495	-0.01107	-0.13732
2366.23	0.00409	-0.00498	-0.01095	-0.1372
2366.71	0.00382	-0.00501	-0.01083	-0.13735
2367.19	0.00355	-0.00503	-0.01069	-0.13783
2367.68	0.00327	-0.00504	-0.01053	-0.13865
2368.16	0.00299	-0.00506	-0.01037	-0.13976
2368.64	0.00269	-0.00508	-0.01022	-0.14111
2369.12	0.00237	-0.00511	-0.01007	-0.14261
2369.6	0.00203	-0.00515	-0.00992	-0.1442
2370.09	0.00169	-0.00519	-0.00977	-0.14581
2370.57	0.00136	-0.00522	-0.00961	-0.1474
2371.05	0.00104	-0.00524	-0.00944	-0.14893
2371.53	0.000730246	-0.00524	-0.00926	-0.15042
2372.01	0.000424101	-0.00525	-0.00908	-0.15191
2372.5	0.000110059	-0.00526	-0.00891	-0.15347
2372.98	-0.000215788	-0.00529	-0.00875	-0.15518
2373.46	-0.00054755	-0.00534	-0.00861	-0.15711
2373.94	-0.000872104	-0.00538	-0.00847	-0.15929
2374.43	-0.00118	-0.0054	-0.00832	-0.16172
2374.91	-0.00146	-0.00541	-0.00815	-0.16436
2375.39	-0.00171	-0.00541	-0.00798	-0.16715
2375.87	-0.00196	-0.00542	-0.00781	-0.17003
2376.35	-0.00222	-0.00543	-0.00765	-0.17293
2376.84	-0.00249	-0.00546	-0.00752	-0.17584
2377.32	-0.00275	-0.0055	-0.00741	-0.1787
2377.8	-0.00301	-0.00554	-0.0073	-0.18148
2378.28	-0.00324	-0.00557	-0.00719	-0.18416
2378.76	-0.00346	-0.00557	-0.00707	-0.18671
2379.25	-0.00365	-0.00557	-0.00695	-0.1891
2379.73	-0.00383	-0.00557	-0.00683	-0.19133
2380.21	-0.00402	-0.00558	-0.00673	-0.19338
2380.69	-0.00421	-0.00561	-0.00666	-0.19527
2381.18	-0.0044	-0.00564	-0.00659	-0.19702
2381.66	-0.00457	-0.00567	-0.00652	-0.19862
2382.14	-0.00473	-0.00569	-0.00645	-0.20009
2382.62	-0.00486	-0.00569	-0.00637	-0.20141
2383.1	-0.00498	-0.00569	-0.00629	-0.20257
2383.59	-0.00509	-0.00568	-0.00621	-0.20353
2384.07	-0.0052	-0.00568	-0.00614	-0.20426
2384.55	-0.00531	-0.00569	-0.00608	-0.20475
2385.03	-0.00541	-0.00571	-0.00604	-0.20499
2385.51	-0.00551	-0.00572	-0.006	-0.20498
2386	-0.0056	-0.00573	-0.00596	-0.20475
2386.48	-0.00566	-0.00573	-0.00591	-0.20432
2386.96	-0.00572	-0.00573	-0.00586	-0.20378
2387.44	-0.00577	-0.00572	-0.00582	-0.20318
2387.93	-0.00581	-0.00572	-0.00578	-0.20258
2388.41	-0.00586	-0.00573	-0.00575	-0.20202
2388.89	-0.0059	-0.00574	-0.00573	-0.20149
2389.37	-0.00594	-0.00574	-0.00571	-0.20099
2389.85	-0.00597	-0.00575	-0.00569	-0.2005
2390.34	-0.00599	-0.00575	-0.00567	-0.20001
2390.82	-0.006	-0.00575	-0.00565	-0.19951
2391.3	-0.00601	-0.00574	-0.00563	-0.199
2391.78	-0.00602	-0.00574	-0.00562	-0.19847
2392.26	-0.00602	-0.00574	-0.00561	-0.19793
2392.75	-0.00603	-0.00574	-0.00561	-0.19735
2393.23	-0.00604	-0.00575	-0.00561	-0.19671
2393.71	-0.00604	-0.00575	-0.00561	-0.19599
2394.19	-0.00604	-0.00575	-0.00561	-0.19517
2394.67	-0.00603	-0.00575	-0.00561	-0.19424
2395.16	-0.00602	-0.00575	-0.00561	-0.19319
2395.64	-0.00602	-0.00575	-0.00561	-0.19202
2396.12	-0.00601	-0.00575	-0.00562	-0.19072
2396.6	-0.00601	-0.00576	-0.00563	-0.1893
2397.09	-0.00601	-0.00577	-0.00565	-0.18776
2397.57	-0.006	-0.00577	-0.00566	-0.18612
2398.05	-0.006	-0.00578	-0.00567	-0.18437
2398.53	-0.006	-0.00578	-0.00567	-0.18256
2399.01	-0.00599	-0.00578	-0.00568	-0.1807
2399.49	-0.00599	-0.00578	-0.00568	-0.17885
2399.98	-0.00598	-0.00578	-0.00568	-0.17706
2400.46	-0.00599	-0.00579	-0.00569	-0.17535
2400.94	-0.00599	-0.00579	-0.0057	-0.17374
2401.42	-0.00599	-0.0058	-0.0057	-0.1722
2401.91	-0.00599	-0.0058	-0.00571	-0.17072
2402.39	-0.00599	-0.0058	-0.00571	-0.16931
2402.87	-0.00599	-0.0058	-0.0057	-0.16796
2403.35	-0.00599	-0.0058	-0.0057	-0.16669
2403.83	-0.00599	-0.0058	-0.0057	-0.16552
2404.32	-0.00599	-0.0058	-0.00571	-0.16447
2404.8	-0.00599	-0.0058	-0.00571	-0.16357
2405.28	-0.006	-0.00581	-0.00572	-0.16286
2405.76	-0.006	-0.00582	-0.00572	-0.16236
2406.24	-0.00601	-0.00582	-0.00573	-0.16208
2406.73	-0.00601	-0.00582	-0.00573	-0.162
2407.21	-0.00601	-0.00582	-0.00573	-0.16206
2407.69	-0.00602	-0.00583	-0.00573	-0.1622
2408.17	-0.00602	-0.00584	-0.00574	-0.16236
2408.66	-0.00603	-0.00585	-0.00575	-0.16249
2409.14	-0.00604	-0.00586	-0.00576	-0.16256
2409.62	-0.00605	-0.00587	-0.00577	-0.16255
2410.1	-0.00605	-0.00587	-0.00577	-0.16247
2410.58	-0.00606	-0.00588	-0.00578	-0.16233
2411.07	-0.00606	-0.00588	-0.00578	-0.16213
2411.55	-0.00606	-0.00589	-0.00579	-0.1619
2412.03	-0.00607	-0.0059	-0.00579	-0.16164
2412.51	-0.00608	-0.00591	-0.0058	-0.16137
2412.99	-0.00609	-0.00592	-0.00581	-0.16112
2413.48	-0.0061	-0.00593	-0.00582	-0.1609
2413.96	-0.0061	-0.00594	-0.00582	-0.16071
2414.44	-0.00611	-0.00594	-0.00583	-0.16056
2414.92	-0.00611	-0.00594	-0.00583	-0.16043
2415.41	-0.00611	-0.00595	-0.00583	-0.16028
2415.89	-0.00612	-0.00596	-0.00584	-0.16009
2416.37	-0.00612	-0.00597	-0.00585	-0.15982
2416.85	-0.00613	-0.00598	-0.00586	-0.15943
2417.33	-0.00613	-0.00598	-0.00586	-0.15892
2417.82	-0.00614	-0.00599	-0.00587	-0.15831
2418.3	-0.00614	-0.00599	-0.00587	-0.15762
2418.78	-0.00614	-0.00599	-0.00588	-0.15691
2419.26	-0.00615	-0.006	-0.00588	-0.15623
2419.74	-0.00615	-0.006	-0.00588	-0.15561
2420.23	-0.00615	-0.006	-0.00589	-0.15508
2420.71	-0.00616	-0.00601	-0.00589	-0.15464
2421.19	-0.00616	-0.00601	-0.0059	-0.15425
2421.67	-0.00616	-0.00601	-0.0059	-0.15387
2422.16	-0.00616	-0.00602	-0.0059	-0.15347
2422.64	-0.00617	-0.00602	-0.00591	-0.15304
2423.12	-0.00617	-0.00602	-0.00591	-0.15263
2423.6	-0.00617	-0.00602	-0.00591	-0.15232
2424.08	-0.00617	-0.00602	-0.00592	-0.15222
2424.57	-0.00617	-0.00602	-0.00592	-0.15239
2425.05	-0.00618	-0.00603	-0.00592	-0.15285
2425.53	-0.00618	-0.00603	-0.00593	-0.15355
2426.01	-0.00618	-0.00603	-0.00593	-0.15443
2426.49	-0.00618	-0.00603	-0.00593	-0.1554
2426.98	-0.00618	-0.00603	-0.00594	-0.15638
2427.46	-0.00618	-0.00603	-0.00594	-0.15728
2427.94	-0.00618	-0.00603	-0.00594	-0.15809
2428.42	-0.00618	-0.00603	-0.00594	-0.1588
2428.91	-0.00618	-0.00603	-0.00595	-0.15944
2429.39	-0.00618	-0.00603	-0.00595	-0.16008
2429.87	-0.00618	-0.00603	-0.00595	-0.16076
2430.35	-0.00618	-0.00602	-0.00595	-0.16149
2430.83	-0.00618	-0.00602	-0.00596	-0.16227
2431.32	-0.00618	-0.00602	-0.00596	-0.16307
2431.8	-0.00618	-0.00602	-0.00596	-0.16388
2432.28	-0.00618	-0.00602	-0.00596	-0.16469
2432.76	-0.00618	-0.00602	-0.00597	-0.16547
2433.24	-0.00618	-0.00601	-0.00597	-0.16621

## Sheet: Fig. 3e
Ni K-edge and La L3-edge EXAFS (points) and curve-fit (line)
R + α / Å	FT(χ(k)*k3)				R + α / Å	FT(χ(k)*k3)
	Ni k-edge	Fitting	La-Ni contribution			La L3-edge	Fitting	La-Ni contribution
0	0.13253	0.20042	0.000129531		0	16.3347	16.4862	0.15132
0.03068	0.15197	0.19712	0.000525		0.03068	16.263	16.4132	0.1523
0.06136	0.19562	0.18754	0.0010255		0.06136	16.0513	16.198	0.15499
0.09204	0.24317	0.17287	0.0015295		0.09204	15.7098	15.8507	0.15879
0.12272	0.28304	0.15566	0.0020335		0.12272	15.251	15.384	0.16291
0.1534	0.30877	0.14077	0.0025375		0.1534	14.6846	14.8079	0.16661
0.18408	0.31655	0.13552	0.0030415		0.18408	14.0136	14.1253	0.16934
0.21476	0.30457	0.14606	0.003542		0.21476	13.2299	13.3283	0.17089
0.24544	0.27325	0.17159	0.0040425		0.24544	12.3151	12.3986	0.1714
0.27612	0.22614	0.20567	0.0045395		0.27612	11.2439	11.3106	0.1714
0.3068	0.17334	0.24128	0.00504		0.3068	9.98965	10.0377	0.17166
0.33748	0.14102	0.2728	0.0055405		0.33748	8.53199	8.55926	0.17307
0.36816	0.16514	0.29608	0.0060445		0.36816	6.86413	6.86835	0.17635
0.39884	0.23345	0.30852	0.0065555		0.39884	4.99958	4.97755	0.18179
0.42951	0.31308	0.30935	0.00707		0.42951	2.98554	2.9301	0.18912
0.46019	0.38529	0.30029	0.0075985		0.46019	1.05609	0.93488	0.19759
0.49087	0.4388	0.28652	0.0081375		0.49087	1.75501	1.76718	0.20614
0.52155	0.4656	0.27724	0.008687		0.52155	3.88127	3.94514	0.21372
0.55223	0.4604	0.28384	0.009254		0.55223	5.98851	6.07788	0.21951
0.58291	0.4212	0.3134	0.009835		0.58291	7.92919	8.03611	0.2231
0.61359	0.35161	0.3634	0.0104335		0.61359	9.61714	9.7364	0.2246
0.64427	0.26875	0.42472	0.0110495		0.64427	10.9895	11.1167	0.22475
0.67495	0.22953	0.4874	0.0116865		0.67495	12.009	12.1402	0.22481
0.70563	0.31049	0.54336	0.0123445		0.70563	12.6701	12.802	0.22638
0.73631	0.47888	0.58729	0.01302		0.73631	13.0046	13.1349	0.23095
0.76699	0.68176	0.61717	0.0137235		0.76699	13.0863	13.2135	0.23933
0.79767	0.89378	0.63502	0.014448		0.79767	13.0303	13.1543	0.25134
0.82835	1.09957	0.6476	0.015197		0.82835	12.9834	13.1048	0.26575
0.85903	1.28755	0.66628	0.0159775		0.85903	13.0977	13.2176	0.28071
0.88971	1.44889	0.70445	0.016779		0.88971	13.4883	13.6078	0.29421
0.92039	1.5776	0.77222	0.017612		0.92039	14.195	14.3147	0.30457
0.95107	1.67092	0.87158	0.0184765		0.95107	15.1744	15.2942	0.31073
0.98175	1.72964	0.99643	0.019369		0.98175	16.3288	16.448	0.31255
1.01243	1.75824	1.1364	0.020293		1.01243	17.5477	17.6651	0.31102
1.04311	1.76474	1.28077	0.0212485		1.04311	18.741	18.8554	0.30836
1.07379	1.76016	1.42095	0.0222355		1.07379	19.8571	19.967	0.30783
1.10447	1.75741	1.55197	0.023261		1.10447	20.8894	20.9932	0.31303
1.13515	1.76966	1.67344	0.024318		1.13515	21.8737	21.97	0.32662
1.16583	1.80824	1.79006	0.02541		1.16583	22.8778	22.9651	0.34908
1.19651	1.88089	1.9112	0.0265405		1.19651	23.9834	24.0599	0.37844
1.22718	1.99105	2.04922	0.027706		1.22718	25.2623	25.3265	0.41102
1.25786	2.13845	2.21616	0.0289135		1.25786	26.7553	26.8058	0.44252
1.28854	2.32026	2.41995	0.0301595		1.28854	28.4586	28.4943	0.46891
1.31922	2.53197	2.6615	0.031451		1.31922	30.3242	30.3445	0.48691
1.3499	2.76767	2.93405	0.0327915		1.3499	32.2713	32.2761	0.49434
1.38058	3.01978	3.22455	0.0341845		1.38058	34.2029	34.1928	0.49047
1.41126	3.27872	3.51601	0.0356335		1.41126	36.0225	35.9986	0.47641
1.44194	3.53289	3.78978	0.037149		1.44194	37.6471	37.6111	0.45556
1.47262	3.76908	4.02752	0.0387345		1.47262	39.016	38.9695	0.4341
1.5033	3.97312	4.21263	0.040404		1.5033	40.095	40.0396	0.4208
1.53398	4.13096	4.33135	0.0421645		1.53398	40.8767	40.8133	0.42496
1.56466	4.22972	4.37352	0.04403		1.56466	41.3769	41.3054	0.45208
1.59534	4.25879	4.33315	0.046011		1.59534	41.6287	41.5478	0.50061
1.62602	4.21077	4.20868	0.0481215		1.62602	41.674	41.5813	0.56325
1.6567	4.08218	4.00295	0.050379		1.6567	41.5539	41.4463	0.63081
1.68738	3.87393	3.72301	0.052801		1.68738	41.3009	41.175	0.69463
1.71806	3.59149	3.37968	0.0554085		1.71806	40.9322	40.7855	0.74745
1.74874	3.24473	2.98682	0.058226		1.74874	40.448	40.2799	0.78361
1.77942	2.84758	2.56061	0.0612745		1.77942	39.8339	39.6459	0.79909
1.8101	2.41754	2.11862	0.064589		1.8101	39.0665	38.8633	0.79173
1.84078	1.97522	1.679	0.068201		1.84078	38.1219	37.911	0.76166
1.87146	1.54447	1.25976	0.0721455		1.87146	36.9843	36.7754	0.71217
1.90214	1.1539	0.87885	0.076461		1.90214	35.6533	35.4572	0.65154
1.93282	0.84153	0.55648	0.081193		1.93282	34.1487	33.9762	0.5961
1.9635	0.65706	0.32697	0.0863835		1.9635	32.5119	32.3721	0.5729
1.99418	0.62365	0.25675	0.092085		1.99418	30.8036	30.7027	0.61226
2.02485	0.67994	0.31599	0.0983395		2.02485	29.0982	29.0379	0.72672
2.05553	0.74315	0.38099	0.105192		2.05553	27.4731	27.4503	0.90552
2.08621	0.76955	0.40815	0.112689		2.08621	25.9965	26.0028	1.1314
2.11689	0.74454	0.39443	0.120862		2.11689	24.7126	24.7362	1.39092
2.14757	0.66805	0.35138	0.129738		2.14757	23.632	23.6598	1.67506
2.17825	0.54826	0.30359	0.139328		2.17825	22.7278	22.7483	1.97755
2.20893	0.40078	0.29087	0.149632		2.20893	21.9429	21.9483	2.29365
2.23961	0.25842	0.34245	0.160629		2.23961	21.204	21.1916	2.61927
2.27029	0.21416	0.44269	0.172273		2.27029	20.4395	20.4109	2.9505
2.30097	0.32528	0.5614	0.184506		2.30097	19.5929	19.5535	3.28331
2.33165	0.48569	0.67848	0.197235		2.33165	18.6338	18.5908	3.61329
2.36233	0.64149	0.78235	0.21035		2.36233	17.5615	17.5229	3.93559
2.39301	0.77551	0.86646	0.223709		2.39301	16.4062	16.3803	4.24492
2.42369	0.88054	0.92761	0.237156		2.42369	15.2269	15.2219	4.53565
2.45437	0.95395	0.96511	0.250509		2.45437	14.1061	14.1305	4.80199
2.48505	0.99626	0.98022	0.263571		2.48505	13.1397	13.2021	5.03821
2.51573	1.01034	0.97566	0.276129		2.51573	12.4191	12.5274	5.23892
2.54641	1.00076	0.95514	0.287973		2.54641	12.0056	12.1649	5.39935
2.57709	0.97316	0.92292	0.298879		2.57709	11.9072	12.1173	5.51556
2.60777	0.93358	0.88334	0.308644		2.60777	12.073	12.3275	5.58473
2.63845	0.88784	0.84045	0.317058		2.63845	12.4113	12.6988	5.60529
2.66913	0.84103	0.79766	0.32395		2.66913	12.8186	13.1245	5.57702
2.69981	0.79703	0.75742	0.329154		2.69981	13.2011	13.5099	5.50106
2.73049	0.75825	0.7211	0.332549		2.73049	13.4852	13.7823	5.37994
2.76117	0.7255	0.68882	0.334043		2.76117	13.6186	13.8934	5.21736
2.79185	0.69809	0.65967	0.333578		2.79185	13.5682	13.8172	5.01811
2.82252	0.67418	0.63191	0.331139		2.82252	13.3171	13.5475	4.78776
2.8532	0.65114	0.60337	0.326757		2.8532	12.8618	13.0954	4.53245
2.88388	0.62611	0.57188	0.320491		2.88388	12.2107	12.4873	4.25861
2.91456	0.59652	0.53568	0.312448		2.91456	11.3825	11.7629	3.97266
2.94524	0.56059	0.4937	0.302764		2.94524	10.4065	10.9739	3.68077
2.97592	0.5179	0.44594	0.291609		2.97592	9.32336	10.1806	3.38866
3.0066	0.47001	0.39363	0.27917		3.0066	8.18654	9.44804	3.10142
3.03728	0.42119	0.3396	0.26566		3.03728	7.06568	8.83711	2.82343
3.06796	0.37901	0.28867	0.251296		3.06796	6.05053	8.39213	2.55834
3.09864	0.35371	0.24785	0.23631		3.09864	5.25027	8.12745	2.3091
3.12932	0.35379	0.22511	0.220923		3.12932	4.77088	8.02123	2.07805
3.16	0.37937	0.22434	0.205355		3.16	4.65535	8.02204	1.86698
3.19068	0.42148	0.24086	0.189812		3.19068	4.83539	8.06524	1.67729
3.22136	0.46821	0.26495	0.174485		3.22136	5.17025	8.08938	1.50995
3.25204	0.5094	0.28817	0.159547		3.25204	5.52396	8.04674	1.36548
3.28272	0.5379	0.30538	0.145145		3.28272	5.8006	7.90763	1.24379
3.3134	0.54945	0.31441	0.131404		3.3134	5.94357	7.66077	1.144
3.34408	0.54259	0.31544	0.118426		3.34408	5.92599	7.31191	1.06425
3.37476	0.51878	0.31051	0.106295		3.37476	5.74283	6.88174	1.00172
3.40544	0.48288	0.30311	0.0950635		3.40544	5.40576	6.40339	0.95287
3.43612	0.44394	0.29736	0.0847665		3.43612	4.93972	5.91914	0.91389
3.4668	0.4155	0.29675	0.0754285		3.4668	4.38097	5.47546	0.88114
3.49748	0.41278	0.30275	0.0670425		3.49748	3.77641	5.11512	0.85164
3.52816	0.44421	0.31414	0.0595945		3.52816	3.18467	4.86649	0.82319
3.55884	0.50544	0.32773	0.0530565		3.55884	2.67781	4.73387	0.7945
3.58952	0.58435	0.33974	0.0473865		3.58952	2.33523	4.6957	0.76507
3.62019	0.66867	0.347	0.0425285		3.62019	2.21022	4.71324	0.73499
3.65087	0.749	0.34752	0.038423		3.65087	2.28058	4.74413	0.70478
3.68155	0.81873	0.34078	0.0349965		3.68155	2.45907	4.75305	0.67515
3.71223	0.87344	0.32774	0.032172		3.71223	2.65596	4.71671	0.64679
3.74291	0.91046	0.31069	0.0298655		3.74291	2.81104	4.62451	0.62026
3.77359	0.92844	0.29302	0.0279965		3.77359	2.89179	4.47712	0.59582
3.80427	0.9272	0.27851	0.0264845		3.80427	2.88452	4.28418	0.57348
3.83495	0.90753	0.27022	0.0252595		3.83495	2.7877	4.06171	0.55296
3.86563	0.87121	0.26919	0.024255		3.86563	2.60791	3.82938	0.53388
3.89631	0.82104	0.274	0.0234255		3.89631	2.35719	3.60736	0.51575
3.92699	0.76114	0.28149	0.0227185		3.92699	2.05137	3.41301	0.49815
3.95767	0.69733	0.28818	0.0221095		3.95767	1.70877	3.25763	0.48075
3.98835	0.63758	0.29139	0.021574		3.98835	1.34929	3.14433	0.46334
4.01903	0.59192	0.28967	0.021091		4.01903	0.99379	3.068	0.44588
4.04971	0.57051	0.28292	0.0206465		4.04971	0.6641	3.01767	0.42844
4.08039	0.57936	0.27225	0.0202405		4.08039	0.38548	2.98005	0.41118
4.11107	0.61644	0.25969	0.019866		4.11107	0.20176	2.94286	0.39436
4.14175	0.67282	0.24778	0.019516		4.14175	0.18056	2.89685	0.37831
4.17243	0.73724	0.23882	0.019194		4.17243	0.2236	2.83656	0.36337
4.20311	0.79956	0.23413	0.018893		4.20311	0.23155	2.7601	0.34987
4.23379	0.85188	0.23347	0.0186165		4.23379	0.24039	2.6685	0.33807
4.26447	0.88865	0.23526	0.018361		4.26447	0.3727	2.56481	0.32809
4.29515	0.90638	0.23726	0.0181265		4.29515	0.65657	2.45326	0.3199
4.32583	0.9035	0.23747	0.0179025		4.32583	1.05291	2.33845	0.31322
4.35651	0.88021	0.23459	0.017696		4.35651	1.53543	2.22465	0.3076
4.38719	0.83828	0.22827	0.0175		4.38719	2.08351	2.11533	0.30248
4.41786	0.78094	0.21906	0.0173145		4.41786	2.67669	2.01279	0.29726
4.44854	0.71263	0.20827	0.017136		4.44854	3.29377	1.91805	0.29139
4.47922	0.63883	0.19765	0.016961		4.47922	3.91322	1.83098	0.28452
4.5099	0.56576	0.18891	0.016786		4.5099	4.51409	1.75062	0.2765
4.54058	0.49995	0.18319	0.0166145		4.54058	5.07691	1.67558	0.26745
4.57126	0.44737	0.18055	0.016443		4.57126	5.58462	1.60445	0.25772
4.60194	0.41204	0.18002	0.016268		4.60194	6.02331	1.53614	0.24785
4.63262	0.39441	0.18006	0.0160895		4.63262	6.38279	1.46999	0.23846
4.6633	0.39115	0.17911	0.0159075		4.6633	6.65691	1.40566	0.23013
4.69398	0.39692	0.17612	0.0157185		4.69398	6.84365	1.34301	0.22324
4.72466	0.40671	0.1707	0.0155295		4.72466	6.94496	1.28173	0.21786
4.75534	0.41712	0.16315	0.015337		4.75534	6.96647	1.2212	0.21373
4.78602	0.42637	0.15436	0.0151375		4.78602	6.91697	1.1604	0.21032
4.8167	0.43369	0.14561	0.0149345		4.8167	6.80783	1.09823	0.20696
4.84738	0.43874	0.13821	0.0147315		4.84738	6.65235	1.03389	0.20304
4.87806	0.44111	0.1331	0.0145215		4.87806	6.46514	0.96759	0.19811
4.90874	0.44016	0.13045	0.014308		4.90874	6.26145	0.9013	0.192
4.93942	0.43506	0.12962	0.014091		4.93942	6.05662	0.8394	0.18482
4.9701	0.42497	0.12943	0.0138705		4.9701	5.86546	0.78882	0.17697
5.00078	0.40939	0.12869	0.013643		5.00078	5.70173	0.75807	0.16906
5.03146	0.38833	0.12647	0.0134155		5.03146	5.57757	0.7544	0.16177
5.06214	0.36251	0.12237	0.0131845		5.06214	5.50298	0.78003	0.15572
5.09282	0.33347	0.11646	0.01295		5.09282	5.48529	0.83041	0.15129
5.1235	0.30354	0.10925	0.012719		5.1235	5.52882	0.89624	0.14848
5.15418	0.27567	0.10159	0.0124845		5.15418	5.63468	0.96692	0.1469
5.18486	0.25314	0.09445	0.0122535		5.18486	5.80089	1.03304	0.14592
5.21553	0.23879	0.08868	0.0120225		5.21553	6.02249	1.08745	0.14482
5.24621	0.23404	0.08471	0.0117985		5.24621	6.29196	1.12557	0.14301
5.27689	0.23844	0.08241	0.011578		5.27689	6.59953	1.14541	0.14008
5.30757	0.25014	0.08114	0.0113645		5.30757	6.93357	1.14742	0.13591
5.33825	0.26707	0.08008	0.0111545		5.33825	7.28104	1.13436	0.13063
5.36893	0.28775	0.07849	0.010955		5.36893	7.62791	1.11087	0.12462
5.39961	0.31139	0.07595	0.010759		5.39961	7.95976	1.08294	0.11838
5.43029	0.33756	0.07236	0.0105735		5.43029	8.26239	1.05686	0.11251
5.46097	0.36576	0.06791	0.0103915		5.46097	8.52247	1.038	0.10749
5.49165	0.39522	0.06303	0.01022		5.49165	8.72823	1.02946	0.10363
5.52233	0.42473	0.05823	0.010052		5.52233	8.87005	1.03125	0.10091
5.55301	0.45279	0.054	0.009891		5.55301	8.941	1.04047	0.09905
5.58369	0.47778	0.05066	0.0097335		5.58369	8.93716	1.05239	0.0976
5.61437	0.49822	0.04823	0.009583		5.61437	8.85788	1.0618	0.09606
5.64505	0.51294	0.04644	0.0094325		5.64505	8.70574	1.06424	0.09403
5.67573	0.52121	0.04491	0.0092855		5.67573	8.4864	1.05673	0.0913
5.70641	0.52286	0.04324	0.009142		5.70641	8.20816	1.03811	0.08785
5.73709	0.51825	0.04119	0.008995		5.73709	7.88146	1.00902	0.08381
5.76777	0.50822	0.03868	0.008855		5.76777	7.51812	0.97172	0.07949
5.79845	0.494	0.03579	0.0087115		5.79845	7.13057	0.92972	0.07525
5.82913	0.47701	0.03273	0.0085715		5.82913	6.73096	0.88719	0.07145
5.85981	0.45871	0.02975	0.0084315		5.85981	6.33034	0.84831	0.06833
5.89049	0.44035	0.02708	0.008295		5.89049	5.93799	0.81641	0.06597
5.92117	0.42284	0.02486	0.0081585		5.92117	5.56096	0.79325	0.06427
5.95185	0.40665	0.02308	0.0080255		5.95185	5.20407	0.77864	0.06296
5.98253	0.39183	0.02163	0.007896		5.98253	4.87032	0.77065	0.06176
6.0132	0.37815	0.02032	0.00777			4.56184	0.76636	0.06038
6.04388	0.36524	0.01897	0.0076475			4.2812	0.76268	0.05867
6.07456	0.3528	0.01747	0.007525			4.03287	0.7571	0.05657
6.10524	0.34071	0.0158	0.0074095			3.82435	0.7481	0.05413
6.13592	0.32901	0.01402	0.0072975			3.66648	0.73518	0.05148
6.1666	0.31793	0.01224	0.0071855			3.57201	0.71882	0.04878
6.19728	0.30771	0.01057	0.0070805			3.55234	0.7002	0.04618
6.22796	0.29851	0.00913	0.006979			3.61303	0.6808	0.0438
6.25864	0.2903	0.00801	0.0068775			3.75048	0.66208	0.04165
6.28932	0.2828	0.00723	0.006783			3.95155	0.6451	0.03972
6.32	0.27558	0.00674	0.0066885			4.19624	0.63026	0.03791
6.35068	0.26809	0.00647	0.0065975			4.46143	0.6173	0.03616
6.38136	0.25982	0.00636	0.0065065			4.72404	0.60537	0.0344
6.41204	0.25041	0.00634	0.0064225			4.96316	0.5934	0.03266
6.44272	0.23972	0.00636	0.006335			5.16119	0.58042	0.03099
6.4734	0.22784	0.00641	0.0062545			5.30459	0.56584	0.02948
6.50408	0.21513	0.00644	0.0061705			5.3843	0.54969	0.02822
6.53476	0.20215	0.00645	0.00609			5.39601	0.53265	0.02725
6.56544	0.18958	0.00645	0.0060095			5.34029	0.516	0.02652
6.59612	0.17817	0.00645	0.005929			5.22262	0.50132	0.02594
6.6268	0.16855	0.00651	0.0058485			5.0531	0.49012	0.02533
6.65748	0.16117	0.00665	0.0057645			4.846	0.48333	0.02457
6.68816	0.15618	0.00688	0.005677			4.6188	0.48091	0.02354
6.71884	0.15342	0.00715	0.005586			4.39072	0.4818	0.0222
6.74952	0.15251	0.00741	0.005495			4.1805	0.48411	0.0206
6.7802	0.153	0.0076	0.005397			4.00355	0.4856	0.01883
6.81087	0.15451	0.00767	0.005299			3.86891	0.48418	0.01706
6.84155	0.15685	0.0076	0.005194			3.77727	0.47831	0.0155
6.87223	0.16005	0.0074	0.005089			3.72095	0.4673	0.01431
6.90291	0.16439	0.00715	0.004977			3.68618	0.45143	0.01357
6.93359	0.17033	0.00691	0.004865			3.65662	0.43205	0.01322
6.96427	0.17843	0.00676	0.0047495			3.61669	0.41144	0.01305
6.99495	0.18921	0.00674	0.0046305			3.55389	0.39259	0.01286
7.02563	0.20305	0.00685	0.004515			3.45988	0.37861	0.01244
7.05631	0.22012	0.007	0.004403			3.33061	0.3718	0.0117
7.08699	0.24033	0.00712	0.004291			3.16586	0.37281	0.01059
7.11767	0.26336	0.00712	0.004186			2.96841	0.38028	0.00915
7.14835	0.28874	0.00695	0.004088			2.74311	0.39136	0.00746
7.17903	0.3159	0.0066	0.003997			2.49593	0.40264	0.00563
7.20971	0.34421	0.00609	0.0039165			2.23317	0.41107	0.00382
7.24039	0.37301	0.00547	0.003843			1.96093	0.4144	0.00226
7.27107	0.40165	0.00481	0.00378			1.68523	0.41143	0.00147
7.30175	0.42952	0.0042	0.003731			1.41293	0.40206	0.00187
7.33243	0.45602	0.00373	0.003689			1.15468	0.38722	0.00254
7.36311	0.48063	0.00348	0.0036575			0.93143	0.36878	0.003
7.39379	0.50286	0.00346	0.0036365			0.78516	0.34938	0.00318
7.42447	0.52231	0.00364	0.0036225			0.77308	0.33199	0.00317
7.45515	0.53864	0.00397	0.003612			0.90885	0.31934	0.00314
7.48583	0.55164	0.00441	0.0036085			1.14399	0.31313	0.0033
7.51651	0.56118	0.00493	0.003605			1.42815	0.31334	0.00375
7.54719	0.56728	0.00549	0.003605			1.73051	0.31833	0.00438
7.57787	0.57013	0.00607	0.0036015			2.03236	0.3255	0.00503
7.60854	0.57008	0.00661	0.003598			2.3209	0.33217	0.00554
7.63922	0.56767	0.00706	0.0035875			2.58683	0.33618	0.0058
7.6699	0.56362	0.00738	0.003577			2.8237	0.33624	0.00576
7.70058	0.5588	0.00756	0.003556			3.02786	0.33196	0.00542
7.73126	0.55416	0.00762	0.0035315			3.19857	0.3238	0.00487
7.76194	0.55067	0.00757	0.0035			3.33795	0.3129	0.00434
7.79262	0.5492	0.00748	0.003458			3.4505	0.30089	0.00419
7.8233	0.55037	0.0074	0.0034125			3.5423	0.28958	0.0047
7.85398	0.55452	0.00736	0.0033565			3.61965	0.2805	0.00578
7.88466	0.56158	0.00738	0.0032935			3.68754	0.27458	0.00712
7.91534	0.57117	0.00741	0.0032235			3.74812	0.2718	0.00844
7.94602	0.58261	0.0074	0.00315			3.79966	0.27134	0.00957
7.9767	0.59506	0.00729	0.0030695			3.83628	0.27185	0.01038
8.00738	0.60765	0.00706	0.002982			3.84863	0.272	0.01077
8.03806	0.61953	0.0067	0.0028945			3.82507	0.27079	0.01073
8.06874	0.63001	0.00631	0.0028035			3.75338	0.26781	0.01026
8.09942	0.63856	0.006	0.0027125			3.62234	0.26326	0.00943
8.1301	0.64484	0.00594	0.002625			3.42307	0.25791	0.00834
8.16078	0.64874	0.00625	0.002534			3.15017	0.25287	0.00716
8.19146	0.65035	0.00691	0.00245			2.80233	0.24928	0.00612
8.22214	0.64995	0.00778	0.002373			2.38277	0.24794	0.00551
8.25282	0.648	0.0087	0.0022995			1.89931	0.24906	0.00549
8.2835	0.64513	0.00955	0.002233			1.36468	0.25217	0.00595
8.31418	0.64205	0.01022	0.0021735			0.79885	0.25635	0.00659
8.34486	0.63952	0.01069	0.0021245			0.2712	0.26058	0.00716
8.37554	0.63828	0.01097	0.0020825			0.47424	0.26408	0.00751
8.40621	0.63891	0.0111	0.0020475			1.02615	0.26657	0.00758
8.43689	0.64179	0.01119	0.0020195			1.55716	0.26837	0.00737
8.46757	0.64697	0.01132	0.0019985			2.03237	0.27034	0.00694
8.49825	0.6542	0.01157	0.001981			2.43187	0.27366	0.00641
8.52893	0.66288	0.01199	0.0019705			2.74047	0.27945	0.00591
8.55961	0.67217	0.01254	0.00196			2.94704	0.28837	0.00559
8.59029	0.68106	0.01316	0.0019495			3.04467	0.30029	0.00552
8.62097	0.68845	0.01376	0.001939			3.03087	0.31431	0.00569
8.65165	0.69331	0.01424	0.001932			2.90756	0.32895	0.00595
8.68233	0.69469	0.01454	0.0019215			2.68093	0.34253	0.0062
8.71301	0.69182	0.01463	0.001911			2.361	0.35348	0.00632
8.74369	0.68413	0.01449	0.001897			1.96118	0.3606	0.00631
8.77437	0.67128	0.01415	0.001883			1.49769	0.36322	0.00619
8.80505	0.65314	0.01364	0.001869			0.98924	0.36128	0.00605
8.83573	0.6298	0.01303	0.001855			0.46007	0.35533	0.00602
8.86641	0.60153	0.01236	0.001841			0.16537	0.34654	0.00621
8.89709	0.56876	0.01168	0.001827			0.65565	0.33652	0.00664
8.92777	0.53206	0.01104	0.0018165			1.16087	0.32714	0.00724
8.95845	0.49211	0.01045	0.001806			1.62736	0.32011	0.00789
8.98913	0.44965	0.00993	0.0017955			2.03997	0.31662	0.00845
9.01981	0.40548	0.00946	0.0017885			2.38836	0.31694	0.00884
9.05049	0.36046	0.00904	0.0017815			2.66591	0.32036	0.00897
9.08117	0.31541	0.00867	0.0017745			2.86968	0.32546	0.00883
9.11185	0.2712	0.00836	0.0017675			3.00054	0.33051	0.00844
9.14253	0.22863	0.00812	0.001764			3.06336	0.33388	0.00788
9.17321	0.18846	0.00794	0.001757			3.06705	0.33437	0.00725
9.20388	0.15137	0.00784	0.0017465			3.02455	0.33132	0.00673
9.23456	0.11793	0.0078	0.001736			2.95257	0.32469	0.00649
9.26524	0.88534	0.00779	0.001722			2.87068	0.31504	0.0066
9.29592	0.6337	0.00779	0.001708			2.79945	0.30343	0.00702
9.3266	0.42321	0.00777	0.001687			2.75717	0.29132	0.00756
9.35728	0.24885	0.00774	0.0016625			2.75566	0.28031	0.00806
9.38796	0.10141	0.00768	0.001638			2.79697	0.27182	0.00838
9.41864	0.37271	0.00761	0.0016065			2.87291	0.26673	0.00841
9.44932	0.17102	0.00754	0.001575			2.96779	0.26516	0.00813
9.48	0.32004	0.00749	0.00154			3.06281	0.2664	0.00751
9.51068	0.49014	0.00746	0.0015015			3.13991	0.26922	0.00659
9.54136	0.68413	0.00745	0.001463			3.18453	0.27219	0.00544
9.57204	0.9014	0.00745	0.0014245			3.18715	0.27408	0.00417
9.60272	0.11392	0.00745	0.001386			3.14432	0.27405	0.00296
9.6334	0.13936	0.00742	0.001351			3.05952	0.27173	0.00222
9.66408	0.16606	0.00734	0.001316			2.94395	0.26725	0.00242
9.69476	0.19363	0.00721	0.001281			2.81723	0.26112	0.00324
9.72544	0.22177	0.00702	0.001253			2.70707	0.25415	0.00412
9.75612	0.25022	0.00678	0.0012285			2.64615	0.24723	0.00483
9.7868	0.27885	0.00651	0.0012075			2.66413	0.24118	0.00527
9.81748	0.30755	0.00621	0.00119			2.77662	0.23649	0.0054
9.84816	0.3363	0.00592	0.001176			2.97862	0.23328	0.00522
9.87884	0.36506	0.00565	0.001169			3.2481	0.23124	0.00476
9.90952	0.3938	0.00541	0.001162			3.55545	0.22981	0.00407
9.9402	0.42244	0.0052	0.0011585			3.87133	0.22836	0.00321
9.97088	0.4508	0.00501	0.0011585			4.17049	0.22642	0.00226

## Sheet: Fig. 4a
Time-dependent CO and H2 evolution curves
Time	CO evolution (μmol/g)
	COF-5 colloid	Mix-LaNi-Phen/COF-5	La-Phen/COF-5	Ni-Phen/COF-5	LaNi-Phen/COF-5
0	0	0	0	0	0
1	39.97	105.93	195.78	223.17	332.12
2	57.93	201.86	353.56	403.29	915.99
3	109.91	359.81	596.38	678.53	1657.94
4	144.82	489.73	799.12	896.92	2403.64
5	199.84	579.67	978.89	1117.5	3028.81

## Sheet: Fig. 4b
Time-dependent CO and H2 evolution curves
Time	H2 evolution (μmol/g)
	COF-5 colloid	Mix-LaNi-Phen/COF-5	La-Phen/COF-5	Ni-Phen/COF-5	LaNi-Phen/COF-5
0	0	0	0	0	0
1	13.46	9.58	3.26	16.7	8.3
2	25.92	24.16	8.52	33.4	18.6
3	49.38	43.74	19.78	65.2	36.9
4	65.84	60.32	33.04	86.8	49.2
5	82.3	72.9	41.3	108.5	61.5

## Sheet: Fig. 4c
The control experiments of photocatalytic CO2 reduction performance
control experiments	CO evolution (μmol/g/h)	H2 evolution (μmol/g/h)
LaNi-Phen/COF-5	349.871	4.45
Replacing CO2 with N2	0	0
In dark	0	0
Without photocatalysts	0	0
Without COF-5 colloid	20.5404	3.12
Without LaNi-Phen	37.4087	3.92
Without Phen	50.5172	5.35
Without BIH	15.7414	3.08

[truncated: 38 more sheets: Fig. 4d, Fig. 4e, Fig. 5a, Fig. 5b, Fig. 5c, Fig. 5d, Fig. 5e, Supplementary Fig. 2, Supplementary Fig. 4, Supplementary Fig. 6, Supplementary Fig. 7, Supplementary Fig. 8, Supplementary Fig. 9, Supplementary Fig. 10, Supplementary Fig. 11, Supplementary Fig. 12, Supplementary Fig. 14, Supplementary Fig. 15, Supplementary Fig. 16, Supplementary Fig. 18 …]
